# Supplementary material for: Effect of feeding patterns on growth and nutritional status of children aged 0-24 months: A Chinese cohort study
Source: PLoS One. 2019 Nov 19;14(11):e0224968. doi: 10.1371/journal.pone.0224968 (PMC6863544; doi:10.1371/journal.pone.0224968)
Supplement: S1 Text — (XLS) [file pone.0224968.s001.xls]

## Sheet: plos one 数据0529
Number	sex	gestational weeks	Feeding patterns at 1 month-old	Feeding patterns at 3 month-old	Feeding patterns at 6 month-old	add complementary food	Mode of delivery	maternal age	paternal age	maternal education level	paternal education level	family incomes per capita	weight00	length00	WAZ00	LAZ00	WLZ	weight01	length01	WAZ01	LAZ	WLZ_A	weight03	length03	WAZ03	LAZ03	WLZ03	weight06	length06	WAZ06	LAZ06	WLZ06	weight08	length08	WAZ08	LAZ08	WLZ08	weight12	length12	WAZ12	LAZ12	WLZ12	wright18	length18	WAZ18	LAZ18	WLZ18	weight24	length24
D001	1	40	3	2	2	6	1	28	28	4	4	2	3.4	50	0.11	0.06	0.24	4.9	55.5	0.45	0.08	0.51	6.2	60.5	-0.61	-0.98	0.14	7.5	65	-0.69	-1.52	0.38	8.7	68.8	-0.07	-1.13	0.79	9.5	74	-0.18	-0.81	0.26	11.4	83.3	0.37	0.38	0.31	12.8	88.4
D002	1	39	3	3	3	5	1	26	40	3	2	2	3.35	50	0.01	0.06	0.07	4.35	54.8	-1.95	-1.82	-0.37	6.4	62	-0.05	0.16	-0.23	7.5	68.7	-0.7	0.18	-0.99	8.1	71	-0.3	0.69	-0.8	9.2	74.4	-0.43	-0.56	-0.23	10.4	82	-0.46	-0.11	-0.5	12	86.5
D003	2	37.29	3	3	3		3	30	31	4	4	2	2.65	50	-1.35	0.46	-2.71	2.6	50	-3.74	-2.33	-2.94	5.5	59	-0.44	-0.33	-0.23	7.4	66.5	0.11	0.33	-0.03	8.4	71.6	0.13	0.51	-0.12	#NULL!	#NULL!	#NULL!	#NULL!	#NULL!	8.7	75.2	-1.41	-2.02	-0.61	12.2	87
D004	1	39.71	3	3	2	6	3	28	29	5	5	1	3.45	50	0.21	0.06	0.4	4.5	53.5	-0.2	-0.87	0.96	7	64.5	0.41	0.92	-0.25	9.2	68.3	1.31	0.23	1.61	10.1	72	1.42	0.52	1.54	11.3	77.3	1.47	0.69	1.49	11.3	82	0.79	0.43	0.8	12.6	88
D005	1	40.57	1	3	3	6	2	25	27	4	6	2	3.1	50	-0.52	0.06	-0.81	4.4	58.2	-0.93	0.93	-2.7	6.5	64	0.24	1.36	-0.96	9.4	73	1.53	2.45	0.41	10.2	75	1.53	1.92	0.84	12.5	83	2.34	2.93	1.47	9.4	79.6	-1.41	-1.09	-1.21	14	93.5
D006	2	39	1	1	3	6	3	29	34	4	4	2	3.1	50	-0.29	0.46	-0.87	5.15	56	1.5	1.15	0.73	5.8	57.5	0.18	-0.77	1.14	8	64.9	0.84	-0.21	1.34	9.1	67	1.24	-0.47	2.01	10.9	74.5	1.64	0.34	1.99	13	86.1	1.55	1.42	1.2	12.3	87
D007	2	38.86	1	1	3	6	2	35	40	4	4	2	3.95	51	1.47	0.99	1.11	5.1	56.5	1.61	1.6	0.33	7	62.5	1.44	1.29	0.81	7.9	68.2	0.8	1.35	0.16	8.9	72	0.65	0.79	0.42	9.5	77	0.49	1.16	-0.02	11	88.5	0.06	2.33	-1.48	12.6	90
D008	1	39.14	1	1	3	6	2	25	26	4	3	2	3.4	50	0.11	0.06	0.24	4	52.5	-0.86	-1.18	0.34	6.3	61	-0.09	-0.2	0.07	7.9	67.6	-0.02	0.17	-0.07	8.6	71	-0.01	0.19	-0.07	9.6	75.7	-0.04	-0.02	-0.06	11	83	0.04	0.26	-0.05	13.2	88
D009	1	39	1	3	2	6	1	30	29	4	4	2	3.5	50	0.31	0.06	0.56	4.6	55.3	0.1	0.19	-0.08	6.3	61.7	-0.06	0.19	-0.28	7.8	66.2	-0.13	-0.63	0.39	8.6	71.2	-0.01	0.28	-0.13	8.7	74	-1.17	-1.24	-0.81	11	84	-0.28	-0.08	-0.29	11	87.7
D010	2	39.43	3	1	2	5	2	39	35	4	4	2	3.7	50	0.98	0.46	1.07	5.65	55.5	2.21	0.89	1.99	6.5	61.5	0.88	0.86	0.42	7.3	67	0.03	0.06	-0.34	7.8	68.2	-0.15	-0.22	0.02	8.3	70	-0.61	-1.54	0.18	10	82	-0.25	0.3	-0.57	11	85
D011	1	41	1	1	1	7	3	32	34	3	2	3	3.8	50	0.89	0.06	1.46	4.85	55.7	1.05	0.99	0.26	7.5	64.5	1.1	1.04	0.58	9.2	69	1.36	0.63	1.38	10.1	72	1.49	0.67	1.54	11.8	78	1.59	0.35	1.84	9.8	78	-0.42	-1.06	0.11	#NULL!	#NULL!
D012	2	39.14	1	1	3	6	1	31	37	2	3	2	3.45	50	0.47	0.46	0.32	4.6	54	1.6	1.08	0.76	6.5	61.8	0.51	0.47	0.3	7.2	67	-0.09	0.6	-0.49	7.8	69.5	-0.32	-0.02	-0.36	8.5	71.2	-0.41	-1.07	0.12	10	82.5	-0.8	0.1	-1.1	12.3	87
D013	1	40	1	1	3	6	1	28	28	3	5	3	3.55	50	0.41	0.06	0.72	5	56	0.81	0.62	0.39	6.7	64	0.46	1.32	-0.58	8	70	0.1	1.15	-0.63	9.2	71	0.59	0.15	0.74	10	76.5	0.33	0.32	0.24	#NULL!	#NULL!	#NULL!	#NULL!	#NULL!	12.4	91.5
D014	2	37.71	3	3	2	6	1	28	29	4	4	3	3.05	50	-0.4	0.46	-1.06	3.5	53	-1.57	-0.63	-1.6	6	62	0.02	0.78	-0.67	7.8	67.9	0.57	1	0.11	8.8	71	0.71	0.7	0.55	10.6	75.8	1.39	0.76	1.42	11.7	82.5	1.08	0.63	1.06	12	89
D015	1	37.71	1	1	1	6	2	22	29	4	5	4	2.9	50	-0.96	0.06	-1.59	4	53	-1.64	-1.71	-0.02	6.2	60	-0.26	-0.73	0.41	7.5	68.5	-0.53	0.38	-0.92	8.3	72	-0.34	0.65	-0.81	9.5	78.5	-0.17	1.09	-0.83	14.5	86	2.71	1.83	2.52	12	89
D016	1	38.86	1	1	3	8	2	38	37	5	5	2	3.6	50	0.51	0.06	0.87	4.8	57.5	0.09	0.77	-1.13	6.4	64.4	-0.11	1.25	-1.32	7.4	70	-0.68	0.38	-1.61	7.7	72.2	-1.09	0.59	-1.82	9.1	77	-0.81	-0.13	-1.02	10.5	82.5	0.19	0.58	-0.13	12	88.5
D017	2	39.4	1	1	2	6	1	34	34	5	5	2	3.65	50	0.88	0.46	0.92	4.5	54.5	-0.13	-0.28	0.2	6	65.2	0.22	2.58	-1.95	7.8	70	0.41	1.63	-0.51	8.7	72.5	0.77	1.66	0.04	10.5	80	1.28	2.33	0.44	12.7	82.2	1.33	-0.05	1.83	15	96.5
D018	1	34	1	3	2	5	3	34	34	4	4	3	3	50	-0.73	0.06	-1.19	4.35	53	-0.31	-0.99	0.93	7.3	62	0.89	-0.13	1.33	9.4	69.5	1.62	0.97	1.47	10	72.2	1.2	0.36	1.37	10.5	77.5	0.61	0.36	0.59	13.6	90	1.97	2.88	0.82	14	90
D019	1	37	1	3	3	6	3	31	34	4	4	3	2.55	50	-1.78	0.06	-3.13	4	53	-1.13	-1.2	-0.02	7	61.7	0.55	-0.23	0.98	8.7	71	0.66	1.25	0.07	9.4	72.5	0.8	0.87	0.55	10.9	79	0.97	1	0.71	9.9	80.1	-0.33	-0.35	-0.24	13.4	89.9
D020	2	39.57	1	1	3	6	1	27	27	4	4	4	2.8	50	-0.99	0.46	-2.05	3.8	51.5	-0.86	-1.28	0.36	5.5	58	-0.44	-0.81	0.3	6	63.2	-2.03	-1.1	-1.76	6.5	66.1	-1.67	-1.11	-1.35	8	73.1	-1	-0.52	-1.06	9.6	86	-1.17	1.4	-2.57	9.5	83.5
D021	1	38.71	1	1	3	6	3	39	32	5	5	3	2.8	50	-1.18	0.06	-2	4.1	52.5	-0.68	-1.18	0.62	6.5	59	0.24	-1.09	1.52	8.2	64	0.33	-1.65	1.83	8.7	68.5	0.11	-0.92	0.89	10.2	72.6	0.49	-1.37	1.48	10.2	84	-0.07	1.03	-0.84	12.5	86
D022	1	39.21	1	1	3	5	3	30	33	4	5	4	3.1	50	-0.52	0.06	-0.81	4	54.9	-0.79	-0.12	-1.45	6.8	64	0.5	1.18	-0.4	8.6	70	0.7	1.05	0.25	9.1	74	0.42	1.36	-0.26	10.2	79.2	0.53	1.49	-0.12	8.6	77.5	-1.51	-1.24	-1.26	13	91
D023	1	40	3	3	2	5	3	30	36	4	4	1	3.64	50	0.58	0.06	0.99	4.65	55.5	0.4	0.5	-0.1	6.3	62	-0.06	0.34	-0.43	7	70	-1.17	1.05	-2.32	7.6	72	-1.12	0.69	-1.92	9.2	77.5	-0.48	0.62	-1.01	10.8	81.5	0.31	0.01	0.42	10.7	89.5
D024	1	39.21	1	1	3	5	3	33	30	4	4	2	3.7	50	0.7	0.06	1.17	4.7	55.6	0.07	0.13	-0.04	7.7	64	1.5	1.05	1.1	#NULL!	#NULL!	#NULL!	#NULL!	#NULL!	9.5	72.5	0.85	0.75	0.68	10.8	77.2	0.89	0.29	0.99	10.3	81.6	-0.02	0.14	-0.14	13.4	89.5
D025	1	38.57	1	1	1	8	2	28	29	4	4	2	4.35	50	1.88	0.06	2.88	4.5	54.5	-0.2	-0.36	0.24	7	64	-1.06	-1.58	-0.04	8.1	69.5	0.18	0.87	-0.31	9	72.5	0.43	0.92	0.03	9.3	76.6	-0.51	-0.04	-0.66	11	79.5	0.57	-0.44	1.06	13	90
D026	2	39.43	1	1	3	4	2	29	30	4	4	2	3.5	50	0.57	0.46	0.47	5.65	56.5	1.75	0.9	1.41	7.7	62.5	1.93	0.8	0.01	8.6	68.5	1.02	0.63	0.99	9.1	70.2	1.17	0.75	1.12	9.2	77.2	0.05	0.81	-0.42	10.5	78	0.21	-0.92	0.87	12	88.7
D027	1	42.71	1	1	3	6	2	29	30	6	6	1	3.25	50	-0.2	0.06	-0.27	4.2	53.5	-0.57	-0.74	0.18	6	61.5	-0.63	-0.12	-0.78	7.8	68.5	-0.13	0.45	-0.43	8.5	72	-0.11	0.67	-0.52	10.5	77	0.76	0.5	0.7	9.9	84	-0.27	1.13	-1.18	13.3	90.8
D028	2	37.57	1	1	3	6	3	35	35	5	5	3	3.45	50	0.47	0.46	0.32	3.9	55	-0.42	0.77	-1.74	6.6	62	0.97	1.06	0.38	8.7	69	1.52	1.61	0.97	9.8	72	1.69	1.36	1.45	11.6	78.5	2.06	1.75	1.83	#NULL!	#NULL!	#NULL!	#NULL!	#NULL!	13	90.5
D029	2	39.4	1	1	3	6	3	31	30	4	4	2	4.3	51	2.13	0.99	2	#NULL!	#NULL!	#NULL!	#NULL!	#NULL!	6.42	65	0.78	2.57	-1.1	10	74	2.57	3.69	1.19	11.5	76	2.98	3.1	2.23	12.5	79	2.64	1.95	2.5	9.9	80	-0.18	-0.06	-0.21	16	93
D030	2	39.71	3	3	3	6	3	33	32	5	5	3	3.95	50	1.47	0.46	1.76	#NULL!	#NULL!	#NULL!	#NULL!	#NULL!	6.2	60.9	0.53	0.61	0.17	7.6	66.7	0.35	0.47	0.2	8.6	69	0.66	0.14	0.84	10.5	75.3	1.29	0.52	1.43	10.8	80	0.16	-0.81	0.75	13	89
D031	2	39.71	1	3	3	6	2	32	38	5	4	3	3.75	50	1.08	0.46	1.21	4.8	53.8	0.51	-0.46	1.34	6.1	62	0.08	0.67	-0.48	8.6	69.5	1.22	1.44	0.71	9.6	72.3	1.58	1.6	1.16	10.2	77	1	1.03	0.76	10.1	78.5	-0.73	-1.42	-0.09	12.8	90
D032	2	40.57	1	3	3	7	3	28	32	4	4	3	3.3	50	0.15	0.46	-0.17	4.3	53	-0.31	1.66	-2.5	4.5	58	-2.08	-0.88	-1.96	7.5	62	0.21	-1.68	1.73	10.6	72	2.31	1.34	2.26	11	77.5	1.65	1.36	1.45	11	82	-0.01	-0.23	0.19	13.7	89.5
D033	2	37.57	1	1	3	6	1	24	24	4	4	2	2.7	47	-1.23	-1.15	-0.47	4	54	-0.73	-0.25	-0.77	5	60	-1.25	0.07	-1.82	6.3	62	-1.27	-1.74	-0.13	7.3	69	-0.85	-0.2	-0.96	8.5	74	-0.64	-0.51	-0.59	11.3	81.5	0.8	0.27	0.91	10	85
D034	2	40	3	3	3		2	26	29	3	3	2	3.28	50	0.1	0.46	-0.24	4.5	54	0.31	-0.06	0.53	7	62	1.25	0.78	1.01	9.4	68.5	2	1.12	1.92	10.2	73	1.92	1.6	1.63	10.6	77.5	1.35	1.34	1.07	#NULL!	#NULL!	#NULL!	#NULL!	#NULL!	13.2	88.2
D035	1	40	1	1	3		1	30	33	4	4	2	3.7	50	0.7	0.06	1.17	5	56	-0.01	-0.25	0.39	7.2	65	1.03	1.72	-0.11	#NULL!	#NULL!	#NULL!	#NULL!	#NULL!	#NULL!	#NULL!	#NULL!	#NULL!	#NULL!	#NULL!	#NULL!	#NULL!	#NULL!	#NULL!	#NULL!	#NULL!	#NULL!	#NULL!	#NULL!	#NULL!	#NULL!
D036	1	39.14	1	1	3	6	2	25	29	4	4	3	2.9	50	-0.96	0.06	-1.59	4	54.7	-1.13	-0.33	-1.3	5.8	60.2	-1.21	-1.16	-0.5	9.4	70	1.2	0.48	1.31	10	73.5	1.23	1.01	1	10.6	78	0.67	0.5	0.6	12.2	82	0.98	-0.1	1.41	13	90
D037	1	39.14	1	3	3	8	1	27	28	3	3	2	3.35	50	0.01	0.06	0.07	4.3	53.8	0.11	-0.09	0.23	6.8	63	0.47	0.65	0.04	#NULL!	#NULL!	#NULL!	#NULL!	#NULL!	8.3	70.3	-0.47	-0.39	-0.28	9.1	73	-0.52	-1.12	0.02	11	79.5	0.09	-0.93	0.72	10.5	85.2
D038	1	40.14	1	1	1	6	1	31	43	4	3	3	3.05	50	-0.62	0.06	-1	4.1	52.5	-0.82	-1.32	0.62	7	61	0.66	-0.41	1.31	7.2	65.5	-0.93	-1.07	-0.31	8	68.5	-0.7	-1	-0.12	9.5	74	-0.15	-0.75	0.26	11.1	83.5	0	0.17	-0.06	12	87.1
D039	1	39.21	2	1	3	5	4	30	32	6	6	2	3.1	47.2	-0.52	-1.42	1.07	#NULL!	#NULL!	#NULL!	#NULL!	#NULL!	#NULL!	#NULL!	#NULL!	#NULL!	#NULL!	7.7	61.5	-0.46	-3.17	2.17	9.1	66.8	0.45	-1.83	1.99	10	72	0.31	-1.62	1.42	14.8	89	2.71	2.46	2.05	12	87
D040	2	39.14	1	1	3	6	1	36	38	4	4	3	3.1	50	-0.29	0.46	-0.87	4.5	54.2	0.25	-0.02	0.4	6.5	60.5	0.74	0.19	0.86	8.1	66.7	0.79	0.32	0.89	8.9	69.4	0.79	0.01	1.1	9.8	75	0.61	0.08	0.75	13.5	86.5	2.17	1.98	1.66	12.7	87.6
D041	2	38.14	1	3	3	5	3	30	29	4	4	3	3.5	50	0.57	0.46	0.47	4.45	50	0.17	-2.16	-2.96	6.3	63	0.23	0.99	-0.54	7.5	68	0.1	0.78	-0.36	8.4	71	0.38	0.8	0.04	9.5	73.5	0.18	-0.9	0.76	12	82	1.27	0.44	1.45	#NULL!	#NULL!
D042	2	39.14	1	1	2	6	1	26	32	4	4	3	3.3	50	0.15	0.46	-0.17	4.3	55	0.16	0.64	-0.63	5.4	58.5	-0.65	-0.65	-0.17	6.5	66	-0.93	-1.07	-1.31	7.5	67.5	-0.58	-0.73	-0.2	8.5	71.4	-0.59	-1.39	0.07	13	82	1.88	0.44	2.29	10	84
D043	2	39	1	1	3	4	2	29	30	4	4	2	2.86	50	-0.84	0.46	-1.8	#NULL!	#NULL!	#NULL!	#NULL!	#NULL!	5.9	60	0.05	0.07	0.05	6.9	68	-0.48	0.97	-1.3	7.5	70	-0.55	0.38	-0.95	8	72	-0.86	-0.64	-0.77	12.7	84	1.71	1.13	1.59	#NULL!	#NULL!
D044	2	38	1	3	2	6	3	27	31	5	5	3	2.8	50	-0.99	0.46	-2.05	#NULL!	#NULL!	#NULL!	#NULL!	#NULL!	5.5	57.5	-0.67	-1.34	0.57	7	65.5	-0.36	-0.13	-0.3	7.5	67.2	-0.55	-0.8	-0.11	9	74.9	-0.07	0.07	-0.16	10.9	80.5	0.51	-0.07	0.74	11	86.7
D045	2	36.43	1	1	3	6	1	25	25	4	4	3	3.1	50	-0.29	0.46	-0.87	3.9	53.5	-0.67	-0.26	-0.72	6.9	63	1.01	1.07	0.46	6.5	70	0.17	-0.28	0.44	10.5	74	1.86	1.36	1.71	11	78	1.53	1.26	1.37	10	78	-0.81	-1.59	-0.1	13	87
D046	2	40.14	1	1	2	7	2	22	25	4	3	2	3.9	50	1.37	0.46	1.62	5	56.4	1.34	1.42	0.17	7.3	62.5	1.75	1.25	1.25	8.7	68.5	1.43	1.21	1.11	9.5	73.5	1.29	1.67	0.76	10.5	77	1.26	1.1	1.07	12.2	83	0.84	-0.03	1.19	13.2	89
D047	2	38.14	1	1	3	7	2	30	29	6	6	2	2.75	50	-1.11	0.46	-2.27	3.9	51.5	-0.55	-1.15	0.65	5.2	61	-1.27	0.09	-1.85	6.6	65	-0.83	-0.33	-0.78	7.2	67	-0.86	-0.83	-0.49	8.1	71.3	-0.91	-1.26	-0.44	12	84	0.82	0.62	0.76	9.9	81.5
D048	2	41.14	1	1	3	6	3	29	32	3	4	2	3.55	50	0.67	0.46	0.63	4.8	53.5	0.79	-0.32	1.53	7.7	61.7	2.04	0.68	2.11	8.7	66	1.41	0.09	1.85	9.1	67.5	1.09	-0.56	1.86	9.3	72.7	0.31	-0.52	0.72	#NULL!	#NULL!	#NULL!	#NULL!	#NULL!	11.8	84
D049	1	39.21	1	1	3	6	2	26	29	4	4	2	3.5	50	0.31	0.06	0.56	5.5	58	0.87	1.21	0.18	8.5	65.5	2.49	1.96	1.67	9.4	71.5	1.2	1.17	0.85	9.7	73	1.07	1.04	0.78	10.1	80	0.33	1.57	-0.41	#NULL!	#NULL!	#NULL!	#NULL!	#NULL!	12.1	90
D050	2	38.71	1	1	3	6	2	31	37	4	5	3	3.25	50	0.04	0.46	-0.34	5	57	0.87	1.21	-0.18	7.1	62.5	1.55	3.19	-0.49	8.3	65.5	0.97	0.25	1.53	9.2	68	1.11	-0.48	1.83	9.8	74	0.54	-0.45	0.98	12.5	85	1.58	1.48	1.19	11.2	87.2
D051	2	39.29	1	1	3	5	1	28	32	3	3	3	3.2	50	-0.07	0.46	-0.52	4.95	54	1.2	0.12	1.54	7.2	62.3	1.58	1.08	1.18	9.3	70	1.94	1.83	1.4	9.2	72.5	1.18	1.58	0.65	9.3	77.4	0.29	1.27	-0.34	11	84.5	0.58	1.3	-0.1	13.6	90.3
D052	2	39.43	1	1	3	6	1	28	25	3	1	4	2.95	50	-0.63	0.46	-1.44	4.25	53.3	0.14	-0.17	0.37	6.4	61.7	0.73	0.91	0.17	7.4	67.5	0.1	0.75	-0.35	8	70.4	0.02	0.63	-0.33	9.2	76	0.2	0.71	-0.16	12.75	85	1.7	1.46	1.36	11.8	89.5
D053	2	38.71	1	1	3	4	3	33	35	4	4	3	2.95	50	-0.63	0.46	-1.44	4.35	53	0.77	0.14	0.82	5	61	-1.45	0.27	-2.31	6.6	65	0.39	-1.17	1.49	7.5	68	-0.69	-0.74	-0.36	8.5	73	-0.64	-0.88	-0.34	10.6	82	0.29	0.44	0.09	12.5	87.2
D054	1	38.71	1	1	1	6	1	24	27	4	4	2	2.75	49	-1.3	-0.47	-1.48	3.95	54.2	-1.49	-0.84	-1.06	6.8	62	0.44	0.12	0.49	8.8	70	0.74	0.73	0.53	9.5	73	0.63	0.52	0.53	10	75.5	0.32	-0.12	0.48	11.3	84.7	0.65	1.03	0.15	13.5	89
D055	1	37.29	1	3	3	7	3	37	39	4	4	3	3.1	50	-0.52	0.06	-0.81	3.7	51.5	-1.56	-1.83	0.16	6.9	62.5	0.29	-0.05	0.44	8.6	68	0.68	0.07	0.92	9.7	70.3	1.03	-0.27	1.58	10.4	75.3	0.66	-0.25	1	10	81.5	-0.83	-0.33	-0.86	12	87
D056	1	41.14	1	1	1	6	3	31	35	3	2	2	4	50	1.26	0.06	2	5.7	58	1.69	1.5	0.6	7.9	63.4	1.9	1.02	1.64	9.2	69.2	1.33	0.68	1.31	10.3	70.5	1.64	-0.08	2.21	10.7	77.1	0.94	0.54	0.9	11.8	84.3	0.67	0.73	0.49	13.2	90.5
D057	2	39.4	1	1	2	4	1	35	35	4	4	2	3.2	50	-0.07	0.46	-0.52	4.2	54.5	-0.07	0.32	-0.56	6.5	61	0.51	0.09	0.64	7.3	65.7	0	-0.02	0.09	8	70.4	0.04	0.67	-0.33	9	76	-0.34	-0.44	-0.21	9.7	79	-0.53	-0.78	-0.22	11	89.5
D058	1	41.57	1	1	3		3	30	30	5	4	2	4.15	51	1.53	0.59	1.76	4.85	55.5	0.57	0.36	0.39	6.6	61	0.21	-0.33	0.62	7.5	68	-0.53	0.14	-0.74	8.1	70	-0.6	-0.34	-0.48	8.6	73	-1.05	-1.17	-0.67	9.6	76.5	-0.25	0.13	-0.45	12.7	86.5
D059	1	37.57	1	1	3	6	1	30	30	4	4	2	2.6	47	-1.65	-1.52	-0.73	3.9	53	-1.04	-0.92	-0.31	7	60.5	0.75	-0.53	1.56	8.8	68	0.82	-0.05	1.19	9.6	73	0.77	0.62	0.66	9.7	75.5	-0.08	-0.39	0.12	10	82	-0.8	-0.07	-0.98	11.5	87.5
D060	2	41	1	1	3	5	2	30	28	4	4	2	3.5	50	0.57	0.46	0.47	4.35	56	-0.31	1.21	-1.14	6.2	61.5	0.45	0.78	-0.09	8.2	68.2	0.74	0.71	0.56	8.7	71	0.69	0.86	0.43	10.85	77	1.54	1.15	1.42	10	81.5	0.18	-0.4	0.5	12	92
D061	1	40.43	1	1	3	6	1	29	33	4	4	4	3.8	50	0.89	0.06	1.46	5.4	56.5	1.14	0.59	0.94	7.7	63.7	1.5	0.91	1.22	9.4	71	1.35	1.2	1	9.7	74	1.08	1.51	0.51	9.8	76.2	0.14	0.18	0.07	10.4	82	-0.45	-0.1	-0.5	12	93
D062	2	39	1	1	3	7	3	29	27	4	4	4	3.25	50	0.04	0.46	-0.34	4.4	53.2	0.14	0.34	-0.2	6.2	60.5	0.13	-0.14	0.35	8.5	66.3	0.99	-0.21	1.52	9	69.5	1.01	0.31	1.19	9.7	75	0.38	0.14	0.42	#NULL!	#NULL!	#NULL!	#NULL!	#NULL!	11.5	85
D063	1	40.43	1	3	3	6	1	25	25	3	4	2	3.9	50	1.08	0.06	1.74	5.25	53.7	0.85	-0.9	2.5	7.4	62.5	-0.49	-2.15	1.26	9.1	68.5	1.17	0.25	1.41	9.7	72.5	1.04	0.75	0.92	9.8	73.9	0.23	-0.6	0.66	9	79.6	-1.07	-0.41	-1.21	12.4	85.6
D064	1	40	1	1	1	5	1	27	28	4	4	2	3.3	50	-0.1	0.06	-0.09	4	53.2	-0.86	-0.82	-0.16	6.2	60.5	-0.23	-0.44	0.14	7.6	67	-0.43	-0.35	-0.22	8.7	69	0.08	-0.74	0.72	10.6	76.5	0.84	0.27	0.93	12.3	85.3	1.02	1.05	0.74	14.2	91
D065	1	40.57	1	1	1	7	3	29	28	4	4	2	3.4	50	0.11	0.06	0.24	4.5	55	0.08	0.17	-0.12	6.5	61	-0.2	-0.74	0.44	8	68	-0.11	-0.15	0.05	9.2	71	0.37	-0.3	0.74	9.3	74.4	-0.66	-1.29	-0.1	#NULL!	#NULL!	#NULL!	#NULL!	#NULL!	12.6	90.1
D066	1	39.14	1	1	3	4	1	28	27	4	4	3	3.05	50	-0.62	0.06	-1	4.2	54.9	-0.64	-0.09	-0.86	6.1	62.7	-0.4	0.59	-1.16	8.4	69.5	0.42	0.69	0.13	9.1	73	0.51	1.1	0.02	10	77.6	0.29	0.7	-0.01	#NULL!	#NULL!	#NULL!	#NULL!	#NULL!	12.2	88.5
D067	1	40.86	1	2	2	4	1	32	31	4	4	2	3.1	50	-0.52	0.06	-0.81	4.75	55.5	0.28	0.22	0.15	6.5	63	-0.26	0.16	-0.51	8	69	-0.21	0.15	-0.3	9	73.5	0.17	0.82	-0.26	#NULL!	#NULL!	#NULL!	#NULL!	#NULL!	10.6	80.2	-0.75	0.34	-1.28	#NULL!	#NULL!
D068	2	39.14	1	1	3	6	2	29	31	4	4	2	3	49.5	-0.52	0.19	-0.9	3.25	50	-2.09	-2.41	-0.01	5.5	57	-0.44	-1.28	0.85	7.6	64.7	0.25	-0.6	0.87	8.5	67.7	0.29	-0.98	1.09	9.2	71.5	0.18	-1.08	0.9	11.5	81.5	0.93	0.27	1.1	10.6	83.5
D069	2	40	1	1	3	6	3	33	29	4	4	2	3.4	50	0.36	0.46	0.16	5	56.6	1.34	1.52	0.05	7.7	67	2.12	3.31	0.25	9.1	70	1.76	1.83	1.17	9.4	71.7	1.36	1.24	1.08	9.9	77.5	0.79	1.29	0.33	12.3	86	1.46	1.82	0.78	12.2	89.5
D070	2	39	1	1	3	6	3	34	33	5	5	4	2.95	50	-0.63	0.46	-1.44	4.1	53.4	-0.19	-0.18	-0.09	6.3	60	0.6	0.11	0.76	7.8	66	0.24	-0.43	0.71	9	72.8	0.87	1.41	0.34	9.6	73.6	0.54	-0.23	0.85	11.5	82	0.93	0.44	0.99	12	86
D071	1	37	1	3	3	7	1	26	30	4	4	2	3.2	50	-0.3	0.06	-0.44	3.9	54	-1.04	-0.41	-1.06	7.4	64.5	0.98	1.04	0.42	8.3	69	0.47	0.73	0.15	9.3	72	0.7	0.62	0.57	9.7	76	-0.25	-0.56	0	10.3	78.5	-0.54	-1.39	0.15	12.2	89.5
D072	1	38	1	1	1	7	3	24	27	2	4	2	3.25	50	-0.2	0.06	-0.27	4.3	54	-0.4	-0.48	0.08	6.2	61	-0.29	-0.28	-0.12	8	68.7	0	0.37	-0.19	9	71	0.39	0.15	0.48	10.2	75	0.51	-0.31	0.84	10.35	81.2	-0.14	-0.67	0.3	12.8	88.5
D073	1	39.21	1	3	2	6	2	31	30	5	5	2	2.75	50	-1.3	0.06	-2.22	3.7	52.5	-1.28	-1.04	-0.55	6	60.5	-0.47	-0.4	-0.26	7	65.5	-1.12	-0.98	-0.66	8.4	72	-0.28	0.54	-0.67	8.9	74.5	-0.74	-0.54	-0.67	11.2	86.5	0.21	1.57	-0.72	11	85.7
D074	2	39	1	2	2	6	3	28	31	4	4	2	3.01	50	-0.5	0.46	-1.21	4.1	54	-0.25	0.06	-0.5	6	61	0.22	0.58	-0.23	7.2	67.6	-0.13	0.79	-0.69	8.1	71.2	0.14	1.01	-0.41	9.2	76	0.24	0.81	-0.16	13	86	1.88	1.82	1.38	11.3	87.2
D075	2	41.29	1	1	3	6	3	29	30	4	4	2	3.3	50	0.15	0.46	-0.17	6	54	2.16	-0.42	0	6.4	61	0.38	0.09	0.47	9.4	67	1.79	0.07	2.34	9.9	70	1.51	-0.02	2.05	10.3	76	0.86	0.12	1.08	11.6	85	1	1.48	0.37	14	90
D076	2	37.71	1	1	3	5	3	35	36	3	4	2	2.86	49.7	-0.84	0.3	-1.59	3.6	50	-1.12	-1.92	0.78	7.3	57	1.49	-1.72	3.79	9	64.3	1.67	-0.69	2.74	9.6	68	1.5	-0.39	2.27	10.1	71.5	0.74	-1.5	1.88	12	85.8	0.82	1.29	0.31	12.3	84
D077	1	38	1	3	2	5	2	29	31	4	4	2	2.95	50	-0.84	0.06	-1.38	4.15	53.8	-0.38	-0.3	-0.18	6.2	62.5	-0.26	0.49	-0.86	7.5	68.5	-0.52	0.4	-0.92	8.6	71	-0.21	-0.22	-0.07	9	76	-0.67	0.03	-0.92	12.1	85.8	0.91	1.31	0.41	11.4	88
D078	1	39.21	3	3	2	6	3	35	37	4	4	3	2.8	50	-1.18	0.06	-2	3.95	54	-1.09	-0.55	-0.91	7	62	0.63	0.04	0.84	7.7	67.3	-0.79	-1.05	-0.17	7.7	67.3	-0.79	-1.05	-0.17	8.8	75	-0.87	-0.39	-0.94	10.8	78	-0.12	-1.58	0.82	11.6	90
D079	2	40.57	3	3	3		1	33	34	4	4	3	4.65	52	2.75	1.53	2.16	5.9	57.2	2.54	1.76	1.48	7.5	64.5	1.83	2	0.8	#NULL!	#NULL!	#NULL!	#NULL!	#NULL!	#NULL!	#NULL!	#NULL!	#NULL!	#NULL!	#NULL!	#NULL!	#NULL!	#NULL!	#NULL!	9.4	82	-0.75	0.34	-1.28	#NULL!	#NULL!
D080	1	40	1	1	3	5	1	29	28	4	4	2	2.9	50	-0.96	0.06	-1.59	4.4	55	-0.23	0.03	-0.38	6	61	-0.89	-0.74	-0.52	8.5	66	0.39	-1.17	1.49	9.5	70	0.77	-0.53	1.43	10.2	72.8	0.4	-1.48	1.43	11	82	0.05	-0.1	0.19	13.5	88
D081	2	39.57	1	1	3		1	28	28	4	4	3	3.2	50	-0.07	0.46	-0.52	4.8	57	0.3	0.92	-0.64	5.7	61.5	-0.25	0.74	-1.03	7	65	-0.35	-0.33	-0.13	8.1	68	0.14	-0.35	0.49	8.65	73.1	-0.28	-0.37	-0.17	#NULL!	#NULL!	#NULL!	#NULL!	#NULL!	10.8	85.5
D082	1	39.71	1	1	1	6	1	25	33	4	4	2	3.5	50	0.31	0.06	0.56	4.9	55	0.07	-0.5	0.86	7.9	64	1.84	1.23	1.4	10.5	72	2.41	1.71	1.98	12	76.5	2.92	2.31	2.35	12.5	80.8	2.27	1.85	1.93	11.5	82	0.45	-0.1	0.72	17	95.5
D083	1	40.57	3	3	2	7	1	29	27	4	4	2	3.9	53	1.08	1.65	-0.31	5.25	57	0.61	0.52	0.28	7	63.8	0.61	0.87	0.04	8.4	69	0.44	0.51	0.3	9.2	73.8	0.58	1.4	-0.07	10.5	79.2	0.74	1.37	0.23	10.4	82.1	-0.45	-0.06	-0.52	13	92
D084	2	39.57	1	1	3	6	3	31	35	4	4	3	3.14	50	-0.2	0.46	-0.73	4.8	56	0.57	0.71	-0.04	6.9	61.5	0.98	0.33	1.06	8	68	0.43	0.42	0.35	8.9	71	0.73	0.54	0.67	9.3	75	0.3	0.35	0.18	13	80	1.88	-0.25	2.7	#NULL!	#NULL!
D085	2	41.57	1	1	1	5	1	28	36	4	4	3	3.25	50	0.04	0.46	-0.34	4	52.5	-0.37	-0.64	0.25	5.3	58.5	-0.82	-0.68	-0.37	6.8	64.8	-0.6	-0.44	-0.38	8	67	0.04	-0.77	0.66	8.8	70.5	-0.21	-1.52	0.68	12.5	83	1.58	0.79	1.65	11.2	83
D086	1	38.43	1	2	2	6	3	38	39	3	3	2	4.05	50	1.35	0.06	2.13	4.6	57.5	-0.03	1.17	-1.65	5.9	63	-1.03	0.24	-1.72	7	67	-1.31	-0.59	-1.24	10	73	1.15	0.62	1.14	11.5	79	1.52	1.15	1.34	#NULL!	#NULL!	#NULL!	#NULL!	#NULL!	#NULL!	#NULL!
D087	1	40.29	1	1	3	6	3	32	27	4	4	3	3.55	50	0.41	0.06	0.72	4.65	56.5	0.05	0.66	-0.81	7	62.3	0.41	-0.14	0.7	8.3	70.5	0.2	0.82	-0.34	9.3	71	0.54	-0.16	0.87	9.3	76	-0.41	-0.07	-0.51	12	82	1.23	0.35	1.45	11.5	89
D088	2	40.57	1	1	3	5	3	28	26	4	4	2	3.85	50	1.28	0.46	1.49	5	53	1.16	-0.51	2.27	6.5	60	0.51	-0.38	1.09	8.5	66	0.89	-0.51	1.61	8.2	70	0.11	0.22	0.05	10	74	0.84	-0.13	1.19	11.06	83	0.63	0.79	0.33	12.3	85
D089	1	38.14	1	1	3	6	1	31	33	5	5	3	3.2	50	-0.3	0.06	-0.44	4.8	56	-0.03	0.07	-0.08	6.9	64.5	0.6	1.38	-0.43	8.9	69	0.98	0.51	0.99	9.7	72.7	0.9	0.55	0.87	10.4	76	0.46	-0.4	0.82	#NULL!	#NULL!	#NULL!	#NULL!	#NULL!	13	92
D090	2	40	1	1	3	5	3	30	35	4	4	2	4.25	51	2.04	0.99	1.88	4.6	55.8	0.66	1.04	-0.38	7.3	64	1.67	1.85	0.69	9.3	69.5	1.82	1.39	1.53	10.2	73	1.93	1.62	1.63	10.3	76.3	1.11	0.84	1.01	11.8	88	1.14	2.51	-0.16	14.1	91
D091	2	41.71	1	2	2	7	1	30	28	4	3	2	3.4	50	0.36	0.46	0.16	4.1	55.2	-0.19	0.74	-1.3	6.3	65.2	-0.1	1.53	-1.39	7.3	69.5	-0.02	1.63	-1.11	8.2	73	0.22	1.72	-0.75	8.8	77	-0.17	1.07	-0.89	13	82	1.88	0.44	2.29	11.4	90
D092	1	40.71	1	1	3	6	3	27	31	5	5	3	4.39	51	1.95	0.59	2.35	5.3	58.4	1.33	1.92	-0.52	8.7	66	2.67	2.16	1.76	10.5	73.5	2.54	2.63	1.57	10.8	76.6	2.07	2.67	1.13	10.8	81	1	2.12	0.18	10.5	78	0.12	-1.12	0.87	14	93.9
D093	1	38.14	1	1	3	6	2	28	29	4	4	2	3.2	50	-0.3	0.06	-0.44	5	58	0.67	1.5	-0.97	7.7	66	1.05	1.34	0.31	9	74	0.83	2.37	-0.39	10	75.2	1.31	1.94	0.56	10.4	76	0.46	-0.4	0.82	11.8	84	0.98	0.77	0.8	12.6	92
D094	2	41.29	1	1	3	4	2	28	33	4	4	2	2.92	50	-0.7	0.46	-1.56	3.45	54	-1.42	0.12	-2.49	5.9	61	-0.32	0.02	-0.42	7.3	67	-0.16	0.27	-0.34	8	70.5	-0.02	0.59	-0.36	8.6	75.3	-0.48	0.13	-0.76	#NULL!	#NULL!	#NULL!	#NULL!	#NULL!	11.3	92
D095	2	40	1	1	1	6	2	29	33	4	4	2	3	50	-0.52	0.46	-1.25	3.7	51	-1.35	-1.82	0.41	6	60	-0.18	-0.45	0.23	8.2	66.5	0.93	0.31	1.08	9.4	72	1.18	0.98	1.01	9.8	75.9	0.73	0.72	0.56	12.6	85.5	1.65	1.65	1.16	10.9	84.3
D096	1	40.57	1	1	1	6	3	30	30	4	4	2	3.5	50	0.31	0.06	0.56	4.9	56	0.58	0.55	0.16	7.8	65	1.42	1.25	0.85	8.9	68	0.99	0.07	1.32	9.6	73	0.92	0.93	0.66	10	76.5	0.35	0.37	0.24	11.7	87	0.6	1.76	-0.3	13.3	87
D097	2	38	1	3	3		3	29	35	4	4	2	3.35	50	0.25	0.46	-0.01	4.3	55	0.16	0.64	-0.63	6.4	63	0.41	1.07	-0.36	#NULL!	#NULL!	#NULL!	#NULL!	#NULL!	#NULL!	#NULL!	#NULL!	#NULL!	#NULL!	#NULL!	#NULL!	#NULL!	#NULL!	#NULL!	11	82	-0.05	-0.31	0.19	#NULL!	#NULL!
D098	1	38.57	1	1	3	6	1	30	35	4	5	1	2.65	49	-1.53	-0.47	-1.92	4.3	52	-1.1	-2.21	1.49	7	59	0.49	-1.63	2.35	8.7	67.5	0.66	-0.38	1.23	9.4	69.5	0.38	-1.34	1.47	9.2	73	-0.57	-1.44	0.15	11.1	82	0.65	0.44	0.6	11	87
D099	2	40.14	1	3	3	7	1	27	30	4	4	2	3.2	50	-0.07	0.46	-0.52	4.1	54.5	-0.25	0.32	-0.83	6.8	62	0.84	0.53	0.7	7.8	67.5	0.41	0.54	0.23	9.5	71.5	1.26	0.75	1.24	10	76.8	0.75	0.74	0.59	12	87.6	0.84	1.99	-0.14	13.5	92
D100	1	39	1	1	3	5	3	26	26	4	4	3	3.7	50	0.7	0.06	1.17	5.25	56	1.05	0.48	0.95	6.2	61	-0.26	0.25	-0.62	7.6	62	-0.43	-3.15	2.25	8.3	69	-0.55	-1.13	0.15	10.5	78	0.46	0.22	0.48	10	78.5	-0.8	-0.83	-0.52	11	92
D101	1	37	1	3	3	6	3	34	34	4	5	2	3.75	53	0.8	1.65	-0.77	3.6	55	-2.09	-1.39	-1.25	7.1	60	0.31	-1.6	1.98	#NULL!	#NULL!	#NULL!	#NULL!	#NULL!	10.2	73.6	1.15	0.49	1.21	11.4	77	1.56	0.58	1.66	12	81	1.18	-0.1	1.67	13.3	93
D102	1	40.86	1	1	1	6	1	27	35	4	3	3	3.75	50	0.8	0.06	1.32	4.3	56.5	-0.4	0.8	-1.77	6.8	63	0.16	0.2	0.04	8.1	67	0.17	-0.33	0.55	8.6	70.5	-0.34	-0.69	0.09	8.7	74.6	-0.97	-0.54	-0.97	10.5	86.5	-0.36	1.58	-1.54	10.8	87.5
D103	1	40.29	1	1	3	6	1	28	28	4	4	2	3.95	50	1.17	0.06	1.87	5.6	57	1.23	0.65	1.03	8.2	65	1.64	0.89	1.44	9.2	70.5	1.04	0.78	0.9	9.3	73.9	0.29	0.62	0.03	10.1	77	0.39	0.46	0.24	10	79.5	-0.8	-1	-0.42	13	90
D104	2	34.71	3	1	3	6	3	32	31	4	4	2	2.1	48	#NULL!	#NULL!	#NULL!	2.4	48	-4.13	-3.29	-2.47	4	54	-2.94	-2.71	-0.77	6.9	63	-0.48	-1.24	0.46	8	66.7	-0.01	-0.99	0.75	9.3	75	0.11	-0.1	0.18	#NULL!	#NULL!	#NULL!	#NULL!	#NULL!	13	87.2
D105	2	34.71	3	1	3	6	3	32	31	4	4	2	2.1	48	#NULL!	#NULL!	#NULL!	2.65	48	-3.57	-3.29	-1.3	4	54	-2.94	-2.71	-0.77	6.6	63.5	-0.84	-1.02	-0.22	7.7	67	-0.32	-0.86	0.25	9.1	75	-0.07	-0.1	-0.06	10.6	83	0.29	0.79	-0.15	12.2	87
D106	2	39.57	1	1	3	6	1	30	33	4	4	3	3.9	50	1.37	0.46	1.62	6	57	1.92	0.8	1.76	7	65.2	1.41	2.54	-0.2	8.2	69.3	0.82	1.33	0.25	9.1	72	0.96	1.08	0.66	9.6	78.5	0.56	1.73	-0.23	10	78	-0.21	-0.98	0.34	11.4	89
D107	1	41.29	1	1	3	6	3	32	35	4	4	2	3.65	50	0.6	0.06	1.02	4.8	56.5	-0.15	0.2	-0.43	7	64.5	0.52	1.09	-0.25	9.8	70.7	1.53	0.69	1.58	9.9	73	1.12	0.74	1.02	9.8	77	-0.23	-0.33	-0.12	9.9	78	-0.29	-0.97	0.23	13	91
D108	2	39.43	1	1	3	4	3	35	34	4	4	2	3.2	50	-0.07	0.46	-0.52	4.9	56.5	1.13	1.4	-0.11	7.5	64	1.94	1.93	0.98	9.3	71	1.57	1.56	1.14	10	74	1.81	2.12	1.19	10.8	79.3	1.49	2.02	0.9	9.6	77.8	-0.52	-1	-0.07	13.2	90
D109	1	39.21	1	1	3		2	27	29	4	5	2	3.8	50	0.89	0.06	1.46	5.05	56	0.55	0.27	0.51	6.7	60.5	0.4	-0.48	1.05	#NULL!	#NULL!	#NULL!	#NULL!	#NULL!	#NULL!	#NULL!	#NULL!	#NULL!	#NULL!	#NULL!	#NULL!	#NULL!	#NULL!	#NULL!	10.8	82	0.31	0.18	0.3	#NULL!	#NULL!
D110	1	38.29	1	1	3	5	3	28	27	4	3	3	3.1	50	-0.52	0.06	-0.81	4.2	54.5	-0.78	-0.43	-0.56	6.9	62	0.45	-0.05	0.67	7.6	70	-0.4	1.1	-1.27	10	74	1.15	1.07	0.87	9.9	77	-0.07	-0.17	0	10.5	82	0.2	0.42	-0.01	13.3	90
D111	1	39.86	1	1	2	5	1	26	34	4	4	2	3.4	50	0.11	0.06	0.24	4.5	55	-0.52	-0.44	-0.12	7.7	63.5	1.47	0.77	1.3	9.3	70	1.19	0.64	1.18	9.8	74	0.99	1.13	0.63	11.2	78	1.19	0.54	1.24	12	85	0.84	1.04	0.52	12.5	90.6
D112	1	39.71	1	1	3	5	1	26	29	4	5	3	3.25	50	-0.2	0.06	-0.27	4.7	55.2	-0.48	-0.65	0.24	7.7	64.5	1.59	1.43	0.89	9.8	71.5	1.64	1.26	1.33	10.6	75	1.73	1.6	1.29	11.4	78	1.53	0.93	1.44	12.5	82.5	1.17	0.03	1.58	14.6	93
D113	1	40.57	1	1	2	5	1	30	32	4	3	2	3.25	50	-0.2	0.06	-0.27	4.3	55.6	-0.67	0.07	-1.1	6.6	61	-0.89	-0.74	-0.52	8.1	67	0.05	-0.52	0.55	8.8	69	1.5	-0.82	0.86	9	73	-0.59	-1.06	-0.12	10	79.5	-0.78	-0.97	-0.42	10.8	85
D114	2	36.71	1	3	3	6	3	26	29	4	4	2	3	50	-0.52	0.46	-1.25	4.15	54	-0.1	0.12	-0.36	6.6	63	0.73	1.18	-0.02	8.5	71	1.07	2	0.17	8.6	71.4	0.6	1.03	0.2	9.4	77.8	0.27	1.15	-0.31	#NULL!	#NULL!	#NULL!	#NULL!	#NULL!	12	89.5
D115	1	39.21	1	1	3	6	3	32	33	4	4	2	3.1	49	-0.52	-0.47	-0.11	4.3	54	-0.98	-1.07	0.08	5.8	60	-1.06	-1.06	-0.39	7.2	66	-0.99	-0.94	-0.51	8	73	-1.04	0.32	-1.58	7.9	77	-2.15	-0.26	-2.82	9.5	83	-1.27	0.27	-1.87	10.4	88
D116	1	40.86	1	1	3	6	1	31	39	4	4	2	4.5	52	2.14	1.12	1.98	6	58	1.49	0.83	1.19	8.2	67	2.17	2.69	0.7	9.8	72.8	1.9	2.33	0.96	10	75	1.39	2.01	0.61	11.5	80	1.55	1.64	1.14	10	82	-0.86	-0.22	-0.98	15.5	88
D117	1	39.14	1	1	3	6	3	26	31	3	4	3	3.75	50	0.8	0.06	1.32	4.9	60	-0.05	1.91	-2.5	8.2	71	1.82	4.08	0.65	9.7	76	1.68	3.59	0	11	80	1.97	3.6	0.61	10	84	0.2	3.14	-1.48	9.5	80	-1.27	-0.84	-1.16	#NULL!	#NULL!
D118	1	39.14	3	3	2	6	2	31	35	4	4	2	3.1	50	-0.52	0.06	-0.81	4.1	54	-1.15	-0.88	-0.47	6.7	61	0.4	-0.24	0.8	8.2	67.3	0.27	-0.21	0.59	9	71	0.29	-0.04	0.48	9.8	75.5	-0.05	-0.54	0.24	10.5	80.5	-0.37	-0.67	-0.05	12.2	87
D119	2	38.43	1	1	1	6	3	35	39	4	4	2	3.9	51	1.37	0.99	0.98	4.65	55	0.67	0.57	0.24	6.7	64.5	1.04	2.16	-0.43	7.4	66	0.11	0.11	0.14	7.9	68	-0.32	-0.87	0.22	8.1	72.4	-0.85	-0.68	-0.73	10	78	-0.19	-0.93	0.34	10.4	84
D120	1	39.21	1	1	1	5	3	30	30	4	4	3	3.7	50	0.7	0.06	1.17	4.8	55.5	0.29	0.15	0.27	6.5	62	-0.2	-0.25	-0.05	10.5	70	2.25	0.5	2.58	10.5	73	1.54	0.48	1.7	11	78	1.18	0.88	1.03	10	81	-0.19	0.09	-0.33	13.8	90
D121	2	39.4	1	1	3	4	3	30	34	3	4	1	3.8	50	1.18	0.46	1.35	5.2	56.5	1.7	1.53	0.54	7.5	65.2	1.4	1.67	0.55	9	68.5	1.45	0.75	1.46	9.5	73.2	1.23	1.4	0.83	11	76	1.64	0.76	1.77	12.5	83	1.18	0.24	1.47	12.9	90
D122	2	39.86	1	1	3	6	2	29	30	4	5	3	3	48	-0.52	-0.62	0.1	4	54	-0.3	0.19	-0.77	6.1	63	-0.03	-0.99	-0.9	7.8	68	0.3	0.55	0.08	8.2	70	0.04	0.09	0.05	8.9	74	-0.27	-0.51	-0.07	8.9	78.4	-1.15	-0.8	-1.07	#NULL!	#NULL!
D123	2	39.4	1	1	3	4	3	27	30	4	4	2	3.85	47	1.28	-1.15	3.34	4.8	55.2	1.03	0.8	0.46	6.8	61	0.79	-0.01	1.12	7.8	68	0.3	0.55	0.08	8.2	70	0.04	0.09	0.05	12.1	79.8	2.32	2.06	2	10.5	81	0.21	0.11	0.22	14.4	94
D124	2	35.86	1	1	3	6	4	26	29	4	4	2	2.7	47	-1.23	-1.15	-0.47	3.6	52.5	-1.19	-0.7	-0.92	5.5	59.5	-0.85	-0.65	-0.48	#NULL!	#NULL!	#NULL!	#NULL!	#NULL!	#NULL!	#NULL!	#NULL!	#NULL!	#NULL!	#NULL!	#NULL!	#NULL!	#NULL!	#NULL!	11	87	-0.12	1.36	-1.08	12	84
D125	2	39.43	1	1	3		2	25	27	4	5	2	2.7	50	-1.23	0.46	-2.49	4.15	55.5	-0.16	0.83	-1.36	#NULL!	#NULL!	#NULL!	#NULL!	#NULL!	#NULL!	#NULL!	#NULL!	#NULL!	#NULL!	#NULL!	#NULL!	#NULL!	#NULL!	#NULL!	#NULL!	#NULL!	#NULL!	#NULL!	#NULL!	11.4	84	0.81	1.01	0.42	#NULL!	#NULL!
D126	2	38.71	1	1	3	6	1	29	27	4	5	2	3.35	50	0.25	0.46	-0.01	4.5	53	-0.23	-1.15	1.18	6.5	63	0.07	0.38	-0.19	8	70	0.55	1.51	-0.22	9	70.1	0.85	0.23	1.03	9.5	76	0.37	0.51	0.2	9.5	81.5	-0.61	0.27	-1.04	14	88
D127	2	40	1	2	2	5	2	30	32	4	3	3	3.8	51	1.18	0.99	0.7	5.1	55	1.43	0.64	1.23	#NULL!	#NULL!	#NULL!	#NULL!	#NULL!	9.1	69.2	1.91	1.85	1.39	9.6	71.8	1.57	1.36	1.28	11.3	78.8	1.93	2.05	1.49	#NULL!	#NULL!	#NULL!	#NULL!	#NULL!	14.4	94
D128	1	39.86	1	1	2		2	39	34	4	4	3	3.7	50	0.7	0.06	1.17	4.8	55.4	0.43	0.24	0.34	7.2	62.5	2.06	-0.41	3.05	8.6	68	0.73	0.17	0.92	9.7	70	1.09	-0.28	1.67	10.6	74.8	0.86	-0.41	1.34	10.9	79.3	0.56	-0.38	1	14.3	88
D129	2	39	1	3	3	6	2	34	33	4	5	3	3.76	52	1.1	1.53	-0.09	5.15	56.3	1.04	0.8	0.55	8.5	62	0.48	0.24	0.47	10.3	73	2.58	2.8	1.73	10.9	76	2.36	2.65	1.67	11.6	80	1.97	2.07	1.52	11.5	85.5	0.93	1.65	0.15	15	90
D130	2	39.29	1	1	3	4	3	31	41	4	4	1	3.65	50	0.88	0.46	0.92	4.75	55.5	0.38	0.34	0.16	6.4	61	1.56	0.89	1.34	8.7	66	1.43	0.11	1.85	9	69	0.96	0	1.33	10.3	73	1.17	-0.31	1.73	11.5	87	0.93	2.17	-0.21	12.8	87
D131	1	39.57	1	1	3	6	2	27	29	4	4	3	3.7	50	0.7	0.06	1.17	4.35	55	-0.71	-0.37	-0.52	7.5	63	0.74	0.02	0.99	8.3	67	0.29	-0.49	0.84	9	70	0.2	-0.68	0.8	9.1	74	-0.51	-0.68	-0.26	11	81	-0.01	-0.6	0.4	11.5	83
D132	1	38.29	1	1	3	4	1	31	31	5	4	2	3.6	50	0.51	0.06	0.87	5.5	56	1.09	0.14	1.48	7.5	63.5	0.66	-0.24	1.15	8.5	67.4	0.53	-0.28	0.99	10	70	0.74	0.72	0.55	10	80	0.17	1.41	-0.53	9.7	84.5	-0.47	1.23	-1.55	14.8	92
D133	1	36.57	1	1	2		1	27	26	4	4	2	2.95	50	-0.84	0.06	-1.38	4.15	52.5	-0.59	-1.18	0.76	6.9	61	1.92	1.33	1.44	8.1	68.3	0.18	0.31	0.1	8.8	70.1	0.18	-0.26	0.5	9.4	76	-0.24	0.09	-0.38	#NULL!	#NULL!	#NULL!	#NULL!	#NULL!	12.1	90
D134	1	39.43	1	1	3	6	3	26	32	4	4	3	3.67	51	0.64	0.59	0.41	4.95	57	0.8	1.2	-0.41	8.2	65	-2.32	-2.99	0.28	8.9	69.4	0.89	0.55	0.86	9.4	72.5	0.74	0.72	0.55	10	77.8	0.27	0.72	-0.06	#NULL!	#NULL!	#NULL!	#NULL!	#NULL!	12.1	89
D135	2	39.43	1	1	3	6	3	25	32	4	4	2	2.6	49	-1.47	-0.08	-2.22	3.4	51	-2.29	-2.15	-0.52	5.1	56.5	-0.48	0.22	-0.83	7	65	-0.44	-0.49	-0.13	8	66	-0.11	-1.49	0.98	9.1	73	-0.05	-0.81	0.41	10.9	86	0.51	1.82	-0.58	12	85
D136	2	41	1	1	3	5	1	27	32	4	4	2	3.35	50	0.25	0.46	-0.01	4.1	55	-0.6	0.2	-1.17	5.8	61.5	-0.16	0.64	-0.69	7.6	67	0.15	0.23	0.1	8	69	-0.1	-0.21	0.06	7.5	73	-1.46	-0.39	-1.78	#NULL!	#NULL!	#NULL!	#NULL!	#NULL!	#NULL!	#NULL!
D137	2	39.4	1	1	3	6	4	29	29	4	4	3	3.2	50	-0.07	0.46	-0.52	4.2	54	-0.19	-0.06	-0.23	6.5	64.3	1.43	0.24	1.71	7.4	68	-0.24	0.35	-0.51	7.8	70.6	-0.48	0.09	-0.67	8.6	75	-0.7	-0.47	-0.7	11	80	-0.12	-1.19	0.61	#NULL!	#NULL!
D138	1	37.71	1	3	3	6	3	30	29	4	4	2	2.85	49	-1.07	-0.47	-1.07	3.9	52	-0.97	-1.37	0.41	7.2	61	0.4	0.93	-0.32	7.8	68	-0.23	0.04	-0.26	8.8	68.5	0.19	-0.96	1.02	9.9	73	0.23	-1.17	1.02	11.4	82	0.3	-0.24	0.61	11.5	84.7
D139	1	39.71	1	1	3	5	3	34	38	4	5	2	4.31	54	1.81	2.17	0.11	5.15	55.6	1.1	0.48	1.01	6.7	63.4	0.86	-0.17	1.33	8.4	68.6	0.55	0.5	0.43	8.6	71.3	-0.03	0.29	-0.16	9.8	76	0.07	-0.07	0.12	10.5	80.7	-0.43	-0.72	-0.09	12.1	88
D140	2	39.4	1	3	3	5	3	31	28	4	4	2	3.25	50	0.04	0.46	-0.34	4.6	54.2	-0.64	0.97	-2.17	5.6	61.5	1.51	0.67	1.45	9.7	69.5	2.14	1.44	0.92	10.5	75.7	2	2.38	1.34	11.8	79.5	1.03	1.41	0.6	10	80	-0.67	-0.55	-0.53	12.3	87.2
D141	2	41	1	1	2	5	2	30	35	4	3	1	3.55	50	0.67	0.46	0.63	4.3	53.2	-0.25	-0.71	0.56	7.3	62	-1.74	-0.22	-2.23	9.5	66.2	2.03	0.01	2.68	9.5	74	1.21	1.69	0.64	9.4	74	0.39	-0.02	0.53	#NULL!	#NULL!	#NULL!	#NULL!	#NULL!	12.4	88
D142	1	39.21	1	2	3	6	3	30	28	3	3	2	2.8	49	-1.18	-0.47	-1.27	4.61	59.4	-0.43	1.54	-2.66	4.7	59.4	0.4	0.36	0.21	6.7	66.5	-1.53	-0.53	-1.6	7.3	69	-1.83	-1.36	-1.44	7.9	73	-1.84	-1.22	-1.73	10	82	-0.25	0.31	-0.57	10.1	87
D143	1	40.86	1	1	2	5	1	26	26	4	4	2	3.85	50	0.98	0.06	1.6	4.6	54.5	-0.29	-0.63	0.49	6.9	63	0	-0.06	0.07	9.2	67.3	1.23	-0.38	1.94	9	71.5	0.21	0.03	0.33	9.8	75.4	0.14	-0.16	0.27	10.3	80	0.02	-0.32	0.23	12.8	88
D144	2	40.43	1	1	3	5	2	24	26	4	4	2	3.4	50	0.36	0.46	0.16	4.6	55.8	0.25	0.61	-0.38	6.3	61	-0.25	-0.68	0.42	8	66	0.48	-0.36	0.98	8.2	68.8	-0.01	-0.52	0.39	8.9	73	0.05	-0.19	0.17	10.2	78.5	-0.06	-0.83	0.45	11.3	84.5
D145	2	39.4	1	3	3	5	3	27	27	3	2	2	2.65	50	-1.35	0.46	-2.71	3.7	52.2	-0.93	-0.8	-0.41	5.7	58.5	1.42	1.79	0.48	7	64	-0.35	-0.77	0.24	7.8	68.2	-0.19	-0.3	0.02	8.5	72.5	-0.44	-0.63	-0.22	9.8	82	-0.39	0.37	-0.8	11	84.5
D146	1	40.14	1	3	3	4	1	25	28	4	4	2	3.6	50	0.51	0.06	0.87	4.7	57.4	-0.06	0.92	-1.32	7.4	65	0.11	0.17	0	8.5	71.5	0.35	1.31	-0.37	10	73.5	1.14	0.82	1	10.6	79.1	0.72	1.06	0.36	11.3	78	0.29	-1.58	1.34	12.7	87.5
D147	1	39.86	1	3	3	5	3	33	37	3	4	2	3.4	50	0.11	0.06	0.24	4.3	56	-0.73	0.2	-1.4	6.9	63.5	-0.73	-1.26	0.2	7.4	66	-0.56	-0.64	-0.17	8.7	71.5	0.12	0.46	-0.08	10.3	78	0.64	1.04	0.28	11.5	82	0.45	-0.1	0.72	14	87.5
D148	1	40.71	1	3	3	6	2	21	29	4	5	2	2.55	48	-1.78	-1	-1.65	4.7	54.5	-0.48	-1.01	0.74	6.5	61.5	0.81	1.06	0.18	9.3	70	1.27	0.78	1.18	9.7	72.6	1.05	0.81	0.89	10	77	0.34	0.56	0.13	10.8	81	-0.13	-0.5	0.18	#NULL!	#NULL!
D149	1	36.86	3	1	3	6	2	35	33	4	3	2	3.4	50	0.11	0.06	0.24	4.75	56	0.21	0.41	-0.21	7.3	64.7	-0.52	-0.04	-0.7	9	70	1.15	1.1	0.8	9.9	73	1.13	0.76	1.02	10.7	79.5	0.95	1.57	0.39	12.4	81.3	1.12	-0.38	1.74	#NULL!	#NULL!
D150	2	41	1	1	3	6	2	32	32	5	5	2	3.4	50	0.36	0.46	0.16	4.35	56.4	0.24	1.35	-1.39	6.4	63	0.7	1.49	-0.36	7.1	65	-0.32	-0.49	0.03	8.1	68.5	0.1	-0.21	0.34	8.4	71	-0.56	-1.27	0.04	9.3	81	-0.78	0.11	-1.16	10.5	83
D151	1	39.21	1	3	2	5	1	37	37	4	4	3	2.75	48	-1.3	-1	-0.78	4.1	54	-1.27	-1.01	-0.47	6.8	61	0.03	-0.97	0.98	7.5	67	-0.82	-0.82	-0.38	9	69	0.27	-0.98	1.12	9.5	73	-0.27	-1.43	0.53	10.5	84.5	-0.4	0.75	-1	10.8	86
D152	1	39	1	1	3	6	3	34	33	4	4	3	3.88	50	1.04	0.06	1.68	4.5	54.7	-0.58	-0.62	0.1	7	62	0.21	-0.59	0.84	9.3	68.5	1.19	-0.06	1.67	9.6	70	0.83	-0.61	1.56	10	76	0.32	0.09	0.36	10.5	82	0.21	0.46	-0.01	11.6	86
D153	1	40.14	2	2	2	6	2	27	26	4	5	3	3.1	50	-0.52	0.06	-0.81	4.55	56.6	0.16	0.99	-1.15	7	64	0.01	0.08	-0.04	8	67.4	0.03	-0.19	0.2	9	71.8	-0.25	-0.3	-0.03	10.8	78	1	0.87	0.82	12.7	84.4	1.64	1.11	1.5	14.2	91
D154	1	38.57	1	2	2	5	3	27	24	4	3	2	2.75	49	-1.3	-0.47	-1.48	4.95	55.4	-0.51	-1.02	0.7	#NULL!	#NULL!	#NULL!	#NULL!	#NULL!	7.3	66.8	-0.97	-0.75	-0.64	8.5	71	-0.31	-0.2	-0.21	9.5	75	-0.15	-0.33	0	#NULL!	#NULL!	#NULL!	#NULL!	#NULL!	#NULL!	#NULL!
D155	1	39.57	1	1	3	4	1	27	31	3	4	2	3.6	50	0.51	0.06	0.87	5.75	60	1.63	2.38	-0.5	8.9	67.5	2.85	2.85	1.49	10.4	75	2.36	3.18	1.07	11	77.5	2.18	2.94	1.14	11.6	81.5	1.7	2.42	0.93	11.5	82	0.45	-0.1	0.72	14.3	98
D156	1	38.43	1	3	3	3	3	36	32	4	4	3	3.4	50	0.11	0.06	0.24	4.35	53	-0.24	-0.92	0.93	6.3	60	-0.42	-1.14	0.6	7.4	65.5	-0.94	-1.51	0.02	7.8	67	-0.89	-1.6	0.1	8	73.5	-1.71	-0.96	-1.72	9.9	82.3	-0.26	0.56	-0.76	10.8	90
D157	2	39.29	1	1	1	6	3	30	32	5	5	3	3.2	50	-0.07	0.46	-0.52	4.5	54.2	0.25	-0.02	0.46	5.8	59	-0.11	-0.45	0.35	7.5	65	0.18	-0.4	0.62	7.9	68.5	-0.1	-0.21	0.07	8.9	73	-0.08	-0.48	0.17	9.9	79	-0.32	-0.69	0.01	12.5	86.5
D158	2	39	1	2	2		2	30	29	5	5	2	3.4	50	0.36	0.46	0.16	4.8	55.2	0.4	0.13	0.46	7.3	62	1.22	0.25	1.45	8.5	70.5	0.9	1.64	0.31	9.3	73.5	1.05	1.51	0.53	8.7	77.1	-0.29	1.06	-1.04	9.4	78	-1.51	-1.89	-0.85	#NULL!	#NULL!
D159	2	39.14	1	1	3	6	3	34	34	4	5	2	3.6	50	0.78	0.46	0.78	4.65	54	0.67	0.06	0.88	7.7	63	2.07	1.33	1.62	10	71	2.39	2.02	1.9	10.4	72.7	2.12	1.56	1.9	11.4	80.4	1.64	2.47	0.86	12.5	82	1.58	0.44	1.88	13.4	92
D160	1	41	1	1	3	6	1	30	27	5	5	2	3.5	50	0.31	0.06	0.56	4.35	57.3	-0.24	1.28	-2.21	7.1	65.2	0.9	1.81	-0.36	8.5	73	0.58	2.42	-0.82	9.1	74	0.51	1.55	-0.26	10	81	0.32	2.2	-0.75	10.2	78	0.02	-0.85	0.55	12.7	92.2
D161	2	41.14	1	1	3	6	3	21	22	3	3	2	2.9	50	-0.75	0.46	-1.64	4.3	55	-0.82	-0.42	-0.63	5.5	58.7	-0.5	-0.55	-0.07	6.45	63.2	-1.03	-1.15	-1.36	6.8	66.2	-1.32	-1.13	-0.87	7.85	71.5	-1.09	-1	-0.85	10.8	83	-0.13	0.25	-0.27	9.7	83.5
D162	2	39.43	1	1	3	6	2	29	37	4	4	2	3.4	50	0.36	0.46	0.16	4.61	56.7	0.05	0.82	-0.91	7.8	62.5	1.92	0.72	1.94	9	70	1.37	1.24	1.06	9	68	0.94	-0.46	1.61	10	72	0.88	-0.81	1.66	11.5	82.1	0.86	0.3	0.97	#NULL!	#NULL!
D163	1	41.14	1	3	2	6	2	27	29	4	4	2	3	50	-0.73	0.06	-1.19	4.9	56.5	0.58	0.8	-0.19	4.9	56.5	-2.25	-2.48	-0.19	8.9	69	0.96	0.49	0.99	9.7	73.3	0.96	0.94	0.7	10	77.4	0.32	0.67	0.03	9.6	77.5	-0.55	-1.16	-0.01	12.5	89
D164	1	38.14	1	1	1	6	1	32	38	4	4	3	3.35	50	0.01	0.06	0.07	4.2	54.1	-0.5	-0.36	-0.26	6.7	63.3	0.34	0.8	-0.28	8.5	68.5	0.6	0.35	0.61	9	70.3	0.24	-0.45	0.7	9.1	75.5	-0.62	-0.29	-0.66	10.5	77	0.17	-1.35	1.07	11.1	86
D165	1	39.43	1	3	3	6	2	30	33	3	4	2	3.3	50	-0.1	0.06	-0.09	4.45	55.8	-0.47	0.1	-0.84	6.6	63.5	-0.13	0.4	-0.55	6.8	65.5	-1.49	-1.15	-1.02	7.4	70	-1.46	-0.43	-1.61	11	77	1.19	0.5	1.25	9.5	81	-0.62	0.08	-0.92	10.8	86
D166	2	40.57	1	1	3	6	1	29	29	4	4	3	3.9	50	1.37	0.46	1.62	4.8	56	0.46	0.59	-0.04	7.7	63	1.99	1.22	1.62	9.5	68	2.04	0.83	2.16	10.3	71	2.01	0.78	2.21	10.5	74	1.27	-0.03	1.71	12	80.5	0.86	-0.61	1.53	12	84.5
D167	1	39.43	1	1	3	5	2	24	32	4	4	3	3.4	50	0.11	0.06	0.24	4.2	55.6	-0.97	-0.07	-1.39	6	64	-1.33	0.08	1.97	7.5	67.5	-0.93	-0.79	-0.56	7.2	68.5	-0.85	-0.17	-0.97	7.6	73.3	-2.2	-1.1	-2.32	11.3	83	0.26	0.21	0.28	10	86
D168	2	40	1	1	3	7	1	25	27	3	3	2	3.65	50	0.88	0.46	0.92	4.55	54	0.51	0.06	0.65	#NULL!	#NULL!	#NULL!	#NULL!	#NULL!	7.4	65	0.15	-0.26	0.48	7.5	66.8	-0.5	-0.87	0.02	8.7	71	-0.2	-1.11	0.43	10.5	79	0.19	-0.63	0.66	11	86
D169	2	39.71	1	1	1	5	2	35	41	3	3	3	3.5	50	0.57	0.46	0.47	4.9	55	1.13	0.64	0.8	8	63	2.12	0.96	2.01	9.5	69	2.18	1.6	1.9	10	71	1.62	0.45	1.9	10	75	0.88	0.34	0.97	9.8	80	-1.01	-0.9	-0.78	12.5	88
D170	1	38.86	1	1	3	5	3	31	32	4	2	2	3.4	50	0.11	0.06	0.24	4.55	59	-1.17	0.79	-2.81	7	63	0.41	0.2	0.39	9	69	0.76	-0.05	1.12	#NULL!	#NULL!	#NULL!	#NULL!	#NULL!	9	78	-0.65	0.92	-1.39	#NULL!	#NULL!	#NULL!	#NULL!	#NULL!	11.5	87
D171	1	39.29	1	3	3		2	29	29	5	5	2	3.23	50	-0.24	0.06	-0.34	4.7	53	0.07	-1.2	1.78	6	62.5	-1.21	-0.46	-1.27	7.8	67	-0.29	-0.52	0.1	8.6	70	-0.02	-0.28	0.25	12.2	77.5	2.16	0.72	2.32	10	81	-0.95	-0.78	-0.75	15.7	94
D172	1	40	1	1	3	5.5	2	28	37	4	5	3	3.45	50	0.21	0.06	0.4	4.7	57	-0.25	0.52	-1.04	#NULL!	#NULL!	#NULL!	#NULL!	#NULL!	8.2	69	0.11	0.32	0.01	8.9	72	0.14	0.31	0.04	10	78	0.3	0.88	-0.1	10.5	79	-0.37	-1.22	0.27	13	90
D173	2	39	1	1	2	7	1	25	32	3	3	2	2.9	50	-0.75	0.46	-1.64	3.7	52.6	-1.05	-0.72	-0.68	6.15	60.5	0.36	0.27	0.27	8	65	0.73	-0.35	1.31	7.85	68	-0.16	-0.33	0.08	8.2	74	-0.74	-0.06	-1	12.5	84	1.58	1.13	1.42	11.5	87.5
D174	1	39.43	1	1	2	6	2	31	35	4	5	3	3.2	50	-0.3	0.06	-0.44	4.9	57.3	0.13	0.74	-0.74	7	64	0.72	1.14	-0.04	8.5	71	0.63	1.57	-0.21	9	73	0.4	1.08	-0.12	10	75	0.32	-0.33	0.61	8.6	76	-2.16	-2.32	-1.48	13.5	91
D175	2	39.4	1	1	3	6	1	27	33	2	4	2	3	50	-0.52	0.46	-1.25	3.85	54	-0.64	0.12	-1.21	6.9	61	0.64	-0.42	1.27	8.4	68.6	1.1	1.18	0.71	9.1	71	0.95	0.64	0.91	10	77.3	0.89	1.26	0.48	9	79.2	-1.12	-0.63	-1.12	11.5	88.5
D176	1	40	1	1	3	6	1	26	27	4	4	3	3.6	50	0.51	0.06	0.87	4.3	53.8	-0.86	-1.05	0.23	6.26	61.5	-0.24	-0.08	-0.28	7.5	67	-0.55	-0.35	-0.38	8.3	68	-0.36	-1.21	0.49	9.1	76	-0.55	0.08	-0.78	9.4	78	-0.64	-0.99	-0.24	11.7	88
D177	2	40.71	1	1	3	6	1	31	34	4	4	3	3.8	50	1.18	0.46	1.35	5.1	53.5	0.08	-0.3	0.53	6.6	60	0.65	-0.34	1.25	7.5	65.8	0.21	0	0.35	11	73.3	2.61	1.91	2.34	12	79.5	2.32	2.12	1.98	10.5	83.5	-0.4	0.4	-0.74	13.3	93
D178	2	39.57	1	2	2	4	1	33	37	4	5	3	3.05	50	-0.4	0.46	-1.06	4.5	54	0.32	2.3	-2.67	6.5	63	0.53	1.07	-0.19	8.5	67	1.24	0.55	1.3	8.5	70	0.29	-0.02	0.44	9	76	0.04	0.74	-0.41	8.6	76	-2.7	-1.75	-2.54	12	93
D179	1	39	1	1	1	5	1	29	28	5	5	2	3.45	50	0.21	0.06	0.4	4.6	59	-0.41	0.58	-1.33	7.5	66	1.1	1.77	-0.01	9.7	69	1.97	0.84	1.99	10.5	72	1.78	0.52	1.98	11	75	1.2	-0.33	1.72	11.5	82	0.44	-0.12	0.72	13.2	91.5
D180	2	39.4	3	2	2	6	2	29	31	4	4	3	3.8	50	1.18	0.46	1.35	4.3	56.1	-0.55	0.97	-2.03	7.2	61.5	1.43	0.47	1.51	8.5	66.5	0.9	-0.28	1.46	9.4	70.2	1.1	0.06	1.46	10	74.5	0.89	0.18	1.08	10.3	80	0.03	-0.29	0.23	12	87
D181	2	39.43	1	1	3		2	31	32	2	3	2	3.58	51	0.74	0.99	0.05	4.25	57	0.74	0.84	0.06	8	64.5	1.94	1.38	1.48	9.2	68	1.67	0.62	1.83	10.5	71	2.07	0.58	2.4	10.5	76	1.28	0.76	1.28	12.6	86	1.7	1.95	1.04	11	85
D182	1	39.21	1	1	3	6	3	26	27	4	4	2	3.85	50	0.98	0.06	1.6	4.8	57	-0.09	0.52	-0.78	7.5	63	1.02	0.2	1.2	8.8	70.5	0.74	0.97	0.37	10.2	73	1.55	1.06	1.37	9.2	76	-0.44	0.09	-0.65	11.5	80	0.88	-0.36	1.43	#NULL!	#NULL!
D183	2	39.4	1	2	2	6	2	32	33	4	4	2	4.26	50	2.05	0.46	2.53	5.3	57.5	1.26	1.41	0.17	#NULL!	#NULL!	#NULL!	#NULL!	#NULL!	8.5	68	1.19	0.9	1.01	8.4	71	0.41	0.86	0.04	9	74	0.11	0.14	0.05	10.3	82	0.04	0.41	-0.23	12	87
D184	2	36.29	1	1	3	5	1	31	31	5	5	3	2.86	45	-0.84	-2.23	1.62	4.8	53.5	0.57	-0.56	1.53	7.8	59	1.99	-0.81	3.42	8.8	67.5	1.4	0.56	1.52	9.3	71	-0.84	0.66	-1.55	9	75	0.04	0.37	-0.18	#NULL!	#NULL!	#NULL!	#NULL!	#NULL!	10.2	88
D185	1	39.21	3	3	3	6	1	22	24	3	4	2	3.75	50	0.8	0.06	1.32	5.05	58	0.81	1.57	-0.84	7.4	65	0.82	1.05	0.22	8.7	69.7	0.73	0.76	0.49	9.5	73	0.71	0.7	0.53	9.6	77.5	0.82	-0.23	1.18	9.1	80	-0.98	-0.27	-1.18	12	85
D186	1	41.43	1	1	1	6	3	30	30	5	5	3	3.8	50	0.89	0.06	1.46	4.75	56	-0.11	0.07	-0.21	7.3	60.5	0.84	-0.94	2.04	9.5	66.5	1.39	0.98	2.58	9.5	72.5	0.81	0.68	0.68	10.5	78	0.82	1.04	0.48	9.4	81	-0.71	0.08	-1.04	13.5	89
D187	2	39	1	1	2	6	2	27	27	4	4	2	3.45	50	0.47	0.46	0.32	4.3	52	-0.57	-1.65	1.35	6.5	59	0.41	-0.98	1.56	8.5	65	1.01	-0.3	1.61	8.5	68	0.42	-0.58	1.01	#NULL!	#NULL!	#NULL!	#NULL!	#NULL!	10.3	81	-0.61	-0.62	-0.39	#NULL!	#NULL!
D188	1	38.43	1	1	3	4	1	28	30	5	4	3	3	50	-0.73	0.06	-1.19	4.45	54.7	-0.07	-0.05	-0.03	6.4	61.2	0.01	-0.14	0.16	7.4	66	-0.65	-0.79	-0.17	8.2	70	-0.42	-0.2	-0.33	8.3	74.3	-1.45	-0.78	-1.48	9.6	79	-1.17	-1.21	-0.81	10.9	87
D189	1	39.43	1	1	3	5	2	23	25	4	4	2	3.65	50	0.6	0.06	1.02	4.4	56.2	-0.87	-0.12	-1.12	7.25	64	0.76	0.64	0.46	8.15	70.6	-0.08	0.82	-0.6	8.8	72	0.54	0.29	0.57	8.9	76.4	-0.65	0.08	-0.92	13	81	1.53	-0.52	2.34	12.7	90
D190	2	39.29	3	2	2	6	1	30	30	4	3	2	3.47	50	0.51	0.46	0.38	3.85	54	-0.83	-0.06	-1.21	6	59	-0.18	-0.92	0.72	7	67	-0.64	0.03	-0.81	9.3	72	1.12	1.04	0.89	10	73	0.89	-0.41	1.42	10.6	81.5	0.29	0.27	0.21	12.5	89
D191	1	38.71	1	1	3	6	3	30	38	4	4	2	3.25	50	-0.2	0.06	-0.27	4.9	54.8	0.01	-0.67	1	6.6	61	0.1	-0.49	0.62	7.4	61	-0.65	-3.13	1.95	8.4	68.5	-0.39	-1.26	0.47	9	74	-0.64	-0.75	-0.39	10.3	79.5	0.05	-0.43	0.34	11.3	87.5
D192	1	39.71	1	1	1	5	2	23	24	3	2	2	3.45	50	0.21	0.06	0.4	4.9	54	0.01	-1.07	1.55	6.5	60	-0.23	-1.26	0.96	7.2	66	-1.26	-1.41	-0.51	8.2	70	-0.47	-0.3	-0.33	10	75	0.32	-0.33	0.61	10.5	79	-0.37	-1.21	0.27	#NULL!	#NULL!
D193	2	40.57	1	3	3	4	2	26	30	3	4	2	3.5	50	0.57	0.46	0.47	4.5	54.8	-0.02	-0.02	0.01	5.8	60	-0.27	-0.2	-0.14	7.5	64	-0.04	-1.21	0.98	7.8	67.3	-0.17	-0.68	0.32	9.1	73	0.13	-0.42	0.41	10.5	81	-0.38	-0.5	-0.15	10.5	83
D194	2	41.29	1	1	3	5	2	25	34	3	3	2	3.8	50	1.18	0.46	1.35	5.1	57.5	1.31	1.78	-0.25	6.9	63.9	1.3	1.92	0.12	8.7	69.5	1.17	1.18	0.83	9.5	71.7	1.32	0.97	1.19	10.4	77.2	1.2	1.22	0.93	11.5	82	1.8	0.81	1.9	12.5	90
D195	2	37.43	1	3	2	5	2	32	32	4	4	2	3.35	50	0.25	0.46	-0.01	4	55	-0.89	0.08	-1.45	6.3	62	0.23	0.53	-0.13	8.5	69	1.05	1.08	0.72	8.5	72	0.39	1.04	-0.09	10	78	0.89	1.54	0.34	10.8	80.5	0.29	-0.38	0.64	12.7	93
D196	2	38	1	1	3		3	26	29	4	4	2	4.4	51	2.31	0.99	2.23	4.85	54.5	1.05	0.38	1.01	7.8	61.8	1.99	0.5	2.21	9.1	66.2	1.62	-0.1	2.25	10.2	70	1.96	0.42	2.35	11.1	75	1.71	0.37	2.07	9	74	-1.07	-2.32	0.05	13.9	88
D197	2	41.14	1	1	3	6	2	27	27	4	3	2	3.25	50	0.04	0.46	-0.34	4.9	56.3	1.13	1.3	0.01	6.8	62	1.1	0.9	0.7	7.4	65	0.41	0.18	0.46	7.5	66.8	-0.32	-0.52	0.02	9.5	76.5	0.48	0.95	0.09	11	79	0.57	-0.61	1.16	11.8	88
D198	1	39.57	1	1	3	6	2	38	43	2	3	2	3.9	50	1.08	0.06	1.74	4.8	55.5	0.43	0.29	0.27	7.3	62	0.97	-0.01	1.33	8.8	69.5	0.82	0.65	0.69	9.5	72	0.87	0.56	0.82	10.1	77.3	0.41	0.64	0.18	11.5	81	0.29	-0.8	0.93	13	89.5
D199	1	37.86	1	1	3	5	1	25	26	4	4	3	3	50	-0.73	0.06	-1.19	4.8	55	-0.7	-1.17	0.63	7.5	64	0.51	-0.09	0.78	9	69	0.83	0.06	1.12	10.3	71.5	1.48	0.05	1.91	10.5	78	0.77	0.93	0.48	11.8	84	0.68	0.64	0.56	14.9	91
D200	1	39.43	2	2	2	5	3	32	33	4	5	3	3.85	51	0.98	0.59	0.94	5.1	58	0.56	1.23	-0.73	8.1	66.3	1.71	1.8	0.81	9.7	72.5	1.57	1.77	0.92	10.3	75	1.61	1.9	0.96	11	79.5	1.2	1.57	0.72	11	82	0.05	-0.1	0.19	13	91
D201	1	40.57	1	1	3	6	2	25	31	4	4	2	3.6	50	0.51	0.06	0.87	4.85	58	0.57	1.64	-1.34	7.9	65	1.84	1.72	1	9.5	71.8	1.6	1.84	0.88	10	74.8	1.38	1.89	0.66	10.6	80.3	0.86	1.9	0.11	11.5	82	0.92	0.41	0.99	12.4	93
D202	1	37.29	1	1	3		3	24	26	3	4	2	2.9	50	-0.96	0.06	-1.59	4.4	53	-0.36	-1.13	1.06	6.4	61	-0.11	-0.41	0.26	8	66	-0.04	-0.96	0.77	8.5	70	-0.29	-0.61	0.11	9.2	72	-0.44	-1.59	0.44	11.5	79	0.93	1.36	0.35	12.6	89
D203	1	38	2	2	2	5	3	38	48	3	3	3	2.9	50	-0.96	0.06	-1.59	4.05	54	-1.49	-1.14	-0.62	7	63	0.49	0.32	0.39	9	69.2	1.03	0.51	1.06	9.8	71.2	1.98	-0.3	2.74	10.1	76	0.36	-0.02	0.48	12.2	86	1.39	1.8	0.69	13.4	90
D204	1	39.71	1	1	3	6	1	29	29	3	3	2	3.65	50	0.6	0.06	1.02	4.6	57	-0.03	0.92	-1.3	6.7	62.3	0.4	0.4	0.18	8	68.3	0.06	0.28	-0.05	9.6	71	0.99	0.17	1.24	10.8	78	1.03	0.93	0.82	9.3	75	-0.82	-2.03	0.18	14.2	92
D205	1	38.71	1	1	3		2	31	31	4	5	2	3.25	50	-0.2	0.06	-0.27	4.5	54	-0.64	-1.07	0.6	6.8	61.3	0.53	-0.09	0.83	8	66.2	0.06	-0.7	0.7	8.7	69	0.08	-0.74	0.72	9.6	74.2	-0.08	-0.73	0.33	12.5	82.2	1.2	-0.02	1.65	11.4	86
D206	2	40.43	3	3	2	4	1	30	31	4	3	2	3.8	50	1.18	0.46	1.35	3.6	56	-1.76	1.02	-0.04	7	64	0.96	1.28	0.24	8.1	69	0.81	1.36	0.2	8.8	72	0.83	1.36	0.29	9.7	79.3	0.65	2.04	-0.29	12.5	80	1.58	-0.25	2.3	12.2	93
D207	2	40.71	1	2	2		2	28	30	4	4	3	4.05	51	2.75	0.99	2.79	4.2	55	-0.53	0.08	-0.89	7	63	0.91	0.75	0.61	9	71	1.55	2.02	0.79	10	74	1.71	1.9	1.19	#NULL!	#NULL!	#NULL!	#NULL!	#NULL!	11	85	0.39	1.03	-0.22	#NULL!	#NULL!
D208	2	41.57	1	3	3	6	1	26	31	5	4	2	3.8	50	1.18	0.46	1.35	4.3	56	-0.87	0.03	-1.27	8.4	65	2.44	1.79	1.81	10.1	69	2.68	1.53	2.51	10.1	74	1.93	2.21	1.3	11.4	77.2	1.91	1.19	1.9	12.5	85	1.58	1.48	1.19	14	91
D209	1	39.86	1	1	3	5	1	28	28	4	4	2	4	52	1.26	1.12	0.69	4.75	57	-1.36	-0.83	-0.91	4.8	57	-2.45	-2.28	-0.78	7.9	70	-0.02	1.15	-0.79	8.8	73	0.04	0.76	-0.39	10	78	0.28	0.83	-0.1	10	80.5	-0.21	-0.12	-0.21	13.5	89.5
D210	1	37.57	1	1	2	4	2	27	28	5	4	3	3	50	-0.73	0.06	-1.19	4.9	55.8	0.26	0.1	0.3	6.5	62	0.14	0.25	-0.05	8.3	69	0.38	0.58	0.15	8.8	72	0.19	0.62	-0.1	10	75	0.32	-0.33	0.61	10.1	83	-0.72	0.27	-1.1	13	92
D211	2	39.86	1	2	2	5	3	25	29	4	4	3	3.4	50	0.36	0.46	0.16	4.5	58	0.31	1.97	-1.96	7	66	0.89	2.11	-0.48	8.2	70	0.77	1.54	0.05	8.3	71.3	0.09	0.52	-0.17	9	75	0.04	0.37	-0.08	12	83.6	1.25	0.96	1.08	11.6	91
D212	1	38.57	1	2	2	5	3	32	38	4	4	3	3.45	50	0.21	0.06	0.4	4.2	55	-0.57	0.03	-0.97	6.3	61.5	-0.47	-0.49	-0.18	7.5	66.2	-0.85	-1.23	-0.08	8.3	70	-0.55	-0.68	-0.18	9.3	78	-0.34	0.93	-0.99	10	83	-0.81	0.27	-1.22	11.2	89
D213	1	37	1	3	3	6	3	31	35	4	4	3	3.3	50	-0.1	0.06	-0.09	5.25	54.7	0.67	-0.59	1.84	6.6	61.5	0.18	-0.12	0.38	8	66.7	0.01	-0.54	0.51	8.4	70	-0.26	-0.32	-0.03	9.8	75	0.09	-0.44	0.37	11.5	82.5	0.45	0.09	0.6	13.5	92
D214	2	38.71	1	1	3	6	3	41	37	4	3	3	2.85	50	-0.87	0.46	-1.85	3.6	51	-1.31	-1.59	0.11	6.5	59	0.29	-1.15	1.56	8	64	0.48	-1.23	1.65	9.1	66	0.89	-1.58	2.31	9.3	70	0.31	-1.57	1.4	9.7	78	-0.44	-0.93	0	#NULL!	#NULL!
D215	2	39.29	1	3	2	6	2	26	26	4	4	3	3.3	50	0.15	0.46	-0.17	5	55	0.41	-0.31	1.02	7.7	63	1.58	0.61	1.62	9.8	67	2.09	0.01	2.76	9.9	71	1.59	0.54	1.8	9.9	76	0.83	0.81	0.65	11.5	82.5	0.73	0.16	0.87	11.8	88
D216	1	40.71	1	1	3	5	3	29	31	4	4	2	3.5	51	0.31	0.59	-0.12	4.9	58	0.19	1.16	-1.21	#NULL!	#NULL!	#NULL!	#NULL!	#NULL!	8.8	70	0.95	1.1	0.53	9.6	76.5	1.02	2.71	-0.25	11	80	1.24	1.86	0.61	10.3	78.5	0.04	-0.79	0.55	13.8	92
D217	2	38.57	1	3	2	6	3	35	30	4	4	3	3.25	50	0.04	0.46	-0.34	4.7	55	0.14	-0.09	0.35	5.8	62	-0.6	0.28	-1.05	7.3	68.5	-0.26	0.75	-0.81	9	79	0.74	3.69	-1.07	9	77	0	1.05	-0.63	11.8	82.5	1.14	0.62	1.15	#NULL!	#NULL!
D218	2	38.86	1	1	3	6	1	33	34	4	4	3	3.1	50	-0.29	0.46	-0.87	4.2	53.8	-0.64	-0.64	-0.09	6.5	59	0.36	-1.05	1.56	7.5	63	3	-1.54	1.34	8.6	70	0.43	0.09	0.57	8.5	70.7	-0.47	-1.4	0.25	11.4	83	0.85	0.75	0.66	10.4	81
D219	2	39	1	1	3	7	2	26	27	4	4	3	3.75	50	1.08	0.46	1.21	4.8	58.5	0.06	1.38	-1.5	6.8	62.5	0.7	0.55	0.5	9.2	68.5	1.64	0.77	1.69	10	71.5	1.64	0.69	1.78	10.5	80	1.13	1.93	0.44	10.5	96.6	0.18	5.4	-3.45	14	95
D220	1	40	1	1	3	5	2	32	34	3	3	3	3.55	50	0.41	0.06	0.72	4.85	57.5	0.37	1.17	-1	6.5	64.7	-0.01	1.35	-1.26	8.2	71	0.31	1.59	-0.65	8.5	72.5	-0.12	0.87	-0.67	10.5	78.5	0.64	0.84	0.38	10.8	78.5	0.47	-0.68	1.07	12.5	89.6
D221	1	38.71	1	2	2	6	2	28	31	2	2	2	3.5	49.9	0.31	0.01	0.63	4.45	54.3	-0.21	-0.4	0.26	7.5	61.5	1.16	-0.33	1.87	8.5	71	0.76	0.57	0.66	10	73.5	1.39	1.33	1	11	77	1.08	0.25	1.25	11.5	83.5	0.91	0.9	0.64	#NULL!	#NULL!
D222	2	41	1	1	3		2	32	31	5	5	3	3.75	50	1.08	0.46	1.21	4.8	57.7	-0.13	0.76	-1.04	6.3	61	0.55	0.5	0.3	8	67	-0.75	-0.74	-0.34	8.5	70.5	0.48	0.59	0.31	9.5	75.5	0.48	0.56	0.3	11.2	81.5	0.09	-0.54	0.51	12.5	89.5
D223	1	38.71	1	1	3	6	1	29	33	5	5	3	3.6	50	0.51	0.06	0.87	4.8	56	-0.09	0.01	-0.08	#NULL!	#NULL!	#NULL!	#NULL!	#NULL!	7.3	66	-0.33	0.49	-0.75	7.7	70	-1.02	-0.26	-1.11	8.5	72	-1.16	-1.59	-0.52	10.8	79.5	-0.18	-1.15	0.5	#NULL!	#NULL!
D224	2	37.57	1	1	3	5	2	30	29	5	5	4	3.5	50	0.57	0.46	0.47	4.05	56	-0.28	1.15	-1.96	5.9	61.3	0.03	0.65	-0.55	7	66.8	2.11	-0.23	2.95	7.45	70	-0.53	0.54	-1.03	8	74.5	-0.93	0.18	-1.41	11	82	0.52	0.3	0.5	11.2	87
D225	2	36.29	1	1	3	6	3	38	38	4	4	3	2.82	50	-0.94	0.46	-1.97	4.3	53	-0.57	-1.15	0.7	8	60.5	2.12	-0.21	2.98	9.7	66	0	0.33	-0.18	10	70	1.76	0.32	2.15	10.5	75	1.28	0.37	1.49	12.2	84	0.92	0.51	0.96	13	86
D226	2	39.57	1	1	3	5	3	28	28	4	4	3	3.7	50	0.98	0.46	1.07	5	56	1.34	1.21	0.41	8	60	2.2	0.34	3.2	7.3	66.5	0	0.33	-0.18	8.5	68.5	0.35	-0.52	0.86	9.5	75	0.89	0.76	0.76	9	80	-1.12	-0.36	-1.31	12	86
D227	1	40	1	3	2		1	19	22	3	3	2	2.6	50	-1.65	0.06	-2.9	3.6	54	-1.55	-0.34	-2.03	#NULL!	#NULL!	#NULL!	#NULL!	#NULL!	8.5	69.6	0.63	0.91	0.24	9.5	73	-0.55	-1.32	0.24	10.5	78	0.77	0.93	0.48	10.5	83	-0.43	0.13	-0.62	#NULL!	#NULL!
D228	1	37	1	3	2	6	1	33	40	5	5	3	3.71	50	0.72	0.06	1.2	5.55	56	0.98	-0.06	1.58	8	62	1.65	-0.21	2.38	9.7	72	1.46	1.33	1.07	10.5	76	1.63	2	0.94	10.9	76	1.17	0.21	1.37	11	82	0.05	-0.1	0.19	13.4	90.6
D229	1	38.86	1	3	2	6	1	31	31	4	4	2	3.7	50	0.7	0.06	1.17	5.05	57.5	0.24	0.71	-0.51	6.4	62	-0.17	-0.01	-0.23	8.5	68.8	0.6	0.49	0.51	9.7	71	1.08	0.15	1.37	11	77	1.2	0.51	1.25	11.5	88	0.45	2.13	-0.78	13.2	88.5
D230	2	40	1	1	3	5	3	28	33	4	5	4	3.1	50	-0.29	0.46	-0.87	4.2	52.8	-0.42	-0.91	0.58	5.7	59.4	-1.06	-1.15	-0.25	7	64.2	-0.4	-0.77	0.16	7.2	67.5	-0.81	-0.52	-0.66	8.6	73	-0.3	-0.34	-0.21	13.5	82	2.17	0.44	2.67	11.2	88
D231	2	39.29	1	1	3	6	3	36	42	4	5	3	3.35	50	0.25	0.46	-0.01	4.5	52.5	-0.48	-1.67	1.5	7.8	63	1.94	0.99	1.75	10.5	71	2.78	2.02	2.4	11	72.5	2.41	1.15	2.52	11.5	78	1.99	1.54	1.84	12.4	82	1.51	0.42	1.79	14	93
D232	1	40	1	1	1	8	3	28	32	3	4	3	3.45	50	0.21	0.06	0.4	4.4	53	-0.81	-1.58	1.06	6.5	61	-0.36	-0.97	0.44	8	64	-0.06	-1.91	1.54	9.5	67.5	0.64	-1.92	2.24	9.5	74	-0.28	-1.04	0.26	9.5	78	-1.29	-1.62	-0.72	11.5	85
D233	1	39	1	1	3		3	33	40	4	4	4	3.53	49.9	0.37	0.01	0.72	4.8	56	-0.15	-0.06	-0.08	#NULL!	#NULL!	#NULL!	#NULL!	#NULL!	#NULL!	#NULL!	#NULL!	#NULL!	#NULL!	#NULL!	#NULL!	#NULL!	#NULL!	#NULL!	#NULL!	#NULL!	#NULL!	#NULL!	#NULL!	12	84	2.12	0.42	2.55	#NULL!	#NULL!
D234	1	40.43	1	1	3		3	29	32	4	4	2	3.5	50	0.31	0.06	0.56	4.75	53	0.35	-0.99	1.9	7	60.5	0.75	-0.53	1.56	8.5	68	0.51	-0.03	0.78	8.8	69.5	0.01	-0.87	0.69	10	73	0.32	-1.17	1.14	11	82	0.05	-0.1	0.19	12.6	89
D235	1	40.14	1	3	2	6	2	27	32	4	4	2	3.9	51	1.08	0.59	1.09	4.5	54	-0.2	-0.62	0.6	6.3	60	-0.33	-1.02	0.6	7.6	65	-0.57	-1.52	0.54	9.5	75	0.83	1.85	0	10.5	80.8	0.77	2.11	-0.11	#NULL!	#NULL!	#NULL!	#NULL!	#NULL!	14	91.2
D236	1	40.29	1	1	3	6	1	29	35	4	4	3	3.6	50	0.51	0.06	0.87	5	58.5	0.23	1.28	-1.29	8	65	1.65	1.25	1.15	10	71.5	1.87	1.33	1.57	10.6	75.4	1.7	1.72	1.19	10.5	80	0.79	1.81	0.06	11	86	0.04	1.36	-0.81	#NULL!	#NULL!
D237	1	40	1	1	3	6	2	28	29	4	4	2	3.95	50	1.17	0.06	1.87	5.1	58	0.76	1.43	-0.73	7	61.2	0.61	-0.4	1.22	8.2	66.1	0.24	-0.82	1.03	#NULL!	#NULL!	#NULL!	#NULL!	#NULL!	10	74	0.36	-0.67	0.87	11	80	0.5	-0.42	0.95	#NULL!	#NULL!
D238	1	40	1	1	3	6	2	28	30	5	4	3	3.35	50	0.01	0.06	0.07	4.5	54.5	-0.45	-0.63	0.24	9	65	2.68	1.21	2.51	9.5	69	1.46	0.29	1.75	9.2	73	1.46	0.87	1.37	10.2	73	-0.46	-1.22	0.15	14.8	84.5	2.7	0.78	3.06	13	89
D239	2	39.57	1	3	3	5	2	26	30	4	4	2	2.55	48	-1.6	-0.62	-1.75	3.5	54	-1.32	0.12	-2.32	#NULL!	#NULL!	#NULL!	#NULL!	#NULL!	7.5	66	0.23	0.13	0.28	8	70	0.02	0.46	-0.22	8.5	74	-0.43	-0.02	-0.59	11.2	82	0.17	-0.18	0.4	10.1	86
D240	2	40.57	1	1	3	6	2	28	39	4	3	2	3.45	50	0.47	0.46	0.32	4.4	56.2	-0.24	0.63	-1.13	7	63.5	0.91	0.98	0.42	8	70.8	0.58	1.91	-0.44	8.9	74	0.86	2.08	-0.07	9.2	78	0.17	1.47	-0.63	12.5	87.4	1.16	1.8	0.41	11.7	89.9
D241	1	39.21	1	3	3	6	3	31	33	3	3	2	3.6	50	0.51	0.06	0.87	4.6	54	0.24	-0.34	0.85	6.95	61.3	0.69	-0.14	1.08	8.4	67	0.27	0.73	0.99	9	69	0.42	-0.69	1.12	10.1	74	0.3	-1	0.99	11.8	90	0.68	2.87	-0.95	12.1	85
D242	2	39.4	1	1	3	6	3	34	35	3	3	3	2.4	48	-1.99	-0.62	-2.47	3.35	49.3	-2.17	-2.79	0.46	5.5	57	-0.8	-1.75	0.85	8.7	64.3	1.27	-0.91	2.4	8.3	69.1	0.16	-0.25	0.43	8.8	73.3	-0.15	-0.32	-0.63	9	76	-1.07	-1.63	-0.41	11.5	85.5
D243	2	40.71	1	1	3	5	1	28	30	4	4	2	3.45	50	0.47	0.46	0.32	4.4	53.5	0.33	-0.13	0.61	6	60	0.16	0.03	0.23	7.49	64.3	0.22	-0.6	0.87	8.1	69	-0.01	-0.23	0.2	8.9	73.2	-0.41	-0.36	-0.34	13.5	83	1.87	0.21	2.35	10.6	84.5
D244	1	39.21	1	1	3	8	2	25	28	3	2	2	2.75	50	-1.3	0.06	-2.22	#NULL!	#NULL!	#NULL!	#NULL!	#NULL!	5.9	59.4	-0.65	-0.98	0.16	7.4	67	-0.8	-0.57	-0.55	8.1	70	-0.88	-0.92	-0.48	8.5	72.5	-1.14	-1.33	-0.67	10.1	82	-0.71	-0.09	-0.86	#NULL!	#NULL!
D245	1	39.21	1	2	2	6	3	27	32	4	3	2	3.85	50	0.98	0.06	1.6	5	55	0.05	-0.69	1.09	7	63.5	0.78	0.98	0.17	9.4	70	1.2	0.48	1.31	9.7	73.5	0.95	1.01	0.64	11.2	79	1.37	1.35	1.03	11.6	81.5	0.53	-0.28	0.93	12.8	89.5
D246	1	39.21	1	3	3	6	2	33	33	4	5	3	3.5	50	0.31	0.06	0.56	4.4	53.5	-0.58	0.11	-0.97	6	60	1.07	0.83	0.77	7.49	64.3	2.47	0.73	2.68	8.1	69	2.04	1.07	1.97	8.9	73.2	1.61	0.51	1.76	10.7	80	-0.29	-1.03	0.29	10.6	84.5
D247	1	39.21	1	3	2	4	2	36	37	5	5	4	3.35	50	0.01	0.06	0.07	4.4	52	-0.87	-2.15	1.74	6.7	64	-0.32	0.15	-0.58	8.7	69	0.75	0.49	0.72	8.9	73	0.12	0.72	-0.25	10	78	0.32	0.93	-0.1	11.6	84.5	0.96	1.21	0.49	#NULL!	#NULL!
D248	1	39.21	1	2	2	6	2	26	28	2	5	4	3.25	50	-0.2	0.06	-0.27	4.35	53	-0.31	-0.99	0.93	6	61.5	-1.05	-0.72	-0.78	7.8	66	-0.33	0.39	-0.64	8.2	69.3	-0.58	-0.84	-0.09	9.5	75	-0.2	-0.44	0	9.6	76	-1.17	-2.32	-0.13	11.8	86.5
D249	2	40.57	1	1	3	6	2	26	33	4	5	3	3.2	49	-0.07	-0.08	0.15	4.4	54.3	-0.79	-0.92	0.09	6.5	62	0.2	0.11	0.21	7.9	67.5	0.38	0.49	0.23	8.5	71	0.23	0.26	0.17	9.5	76	0.39	0.54	0.2	#NULL!	#NULL!	#NULL!	#NULL!	#NULL!	#NULL!	#NULL!
D250	1	41	1	1	1	5	3	27	27	2	2	2	4	50	1.26	0.06	2	6	55.6	1.27	-0.63	2.69	7.6	60.5	1.06	-1.13	2.49	8.6	65.5	0.41	-1.56	1.8	8.5	68	1.94	-0.15	3.33	9.5	72	-0.15	-1.59	0.82	13	83	1.37	-0.11	1.92	11.7	85.5
D251	2	39.4	1	1	1	5	1	33	31	5	5	3	3.5	50	0.57	0.46	0.47	4.1	56.5	-0.06	1.53	-2.14	#NULL!	#NULL!	#NULL!	#NULL!	#NULL!	7.2	65	-0.42	-0.86	0.18	#NULL!	#NULL!	#NULL!	#NULL!	#NULL!	#NULL!	#NULL!	#NULL!	#NULL!	#NULL!	#NULL!	#NULL!	#NULL!	#NULL!	#NULL!	#NULL!	#NULL!
D252	1	40.86	1	1	1	7	1	26	29	4	3	3	3.34	50	-0.01	0.06	0.04	5	56.5	0.74	0.8	0.05	#NULL!	#NULL!	#NULL!	#NULL!	#NULL!	8.2	67.8	0.28	0.05	0.42	9.2	70	0.46	-0.57	1.06	10.6	76	0.82	0.01	1.05	10.5	81	-0.37	-0.47	-0.15	#NULL!	#NULL!
D253	1	39.86	1	1	3	5	2	25	32	4	4	2	3.4	50	0.11	0.06	0.24	5	55.5	0.11	-0.37	0.74	6.6	61	-0.43	-1.26	0.62	7.3	66	-0.99	-1.14	-0.34	9.9	74	0.91	0.74	0.75	11.5	78	1.61	0.93	1.55	12	81	0.83	-0.47	1.43	12	90
D254	2	41.29	1	1	3	5	3	32	39	3	3	3	3.6	50	0.78	0.46	0.78	4.75	57.3	0.96	1.88	-0.93	7.1	64	0.98	1.14	0.39	8.5	69	1.22	1.41	0.72	9.3	72	1.27	1.36	0.89	9.4	76.2	0.34	0.71	0.04	11.5	84	0.93	1.13	0.52	12.4	88
D255	2	39.4	1	1	3	4	3	22	28	3	3	2	4.1	55.5	1.76	3.41	-1.5	4.9	56	1.19	0.96	0.49	6.2	60	-0.18	-0.82	0.58	8.2	64	0.87	-0.91	1.9	8.3	69.8	0.35	0.43	0.24	9	71.5	0	-1.09	0.67	9.2	78.5	-0.88	-0.76	-0.71	10.8	83.2
D256	1	41.29	1	1	3	6	1	35	36	4	4	3	3.77	52	0.83	1.12	0.02	5.55	58.5	1.35	1.62	-0.03	7.5	65.5	0.72	0.95	0.19	8.5	70	0.6	1.05	0.11	9.7	75	1.05	1.9	0.25	11.3	78.5	1.45	1.14	1.24	12	85	0.79	0.93	0.52	#NULL!	#NULL!
D257	1	37.71	1	1	2	6	3	23	26	4	5	3	3.25	50	-0.2	0.06	-0.27	4.5	53.5	0.01	-0.67	0.96	7.8	63.5	1.73	0.98	1.45	8.9	68.5	0.99	0.3	1.15	9.7	71	1.05	0.09	1.37	11.2	76	2.01	1.78	1.63	10	79.5	-0.81	-1.02	-0.42	15.2	91.7
D258	1	39.43	1	3	2	5	3	31	31	3	3	2	3.25	50	-0.2	0.06	-0.27	4.4	54	-0.75	-1.01	0.35	7	64	0.31	0.52	-0.04	#NULL!	#NULL!	#NULL!	#NULL!	#NULL!	#NULL!	#NULL!	#NULL!	#NULL!	#NULL!	9.5	75	-0.15	-0.33	0	#NULL!	#NULL!	#NULL!	#NULL!	#NULL!	11.5	88.3
D259	2	40.57	1	1	3	6	2	31	45	4	4	2	3.5	50	0.57	0.46	0.47	5.6	55.5	1.73	0.45	1.9	6.5	62	0.8	0.98	0.21	7.8	67	0.24	0.01	0.39	9	74	0.72	1.58	0.05	9.5	74	0.48	-0.02	0.64	11.5	84	0.43	0.59	0.25	11.9	86
D260	2	39.4	1	1	3	6	3	35	39	5	5	2	3.1	50	-0.29	0.46	-0.87	4.3	55	-0.41	0.03	-0.63	7.1	65	1.16	1.89	0.03	8.7	70	1.33	1.7	0.69	9	71	0.88	0.68	0.79	10	78	0.79	1.27	0.34	10.5	83.5	0.21	0.96	-0.38	12.5	90
D261	2	38	1	1	3	4	2	32	29	3	3	2	2.6	50	-1.47	0.46	-2.94	4.5	54.2	-0.43	-0.76	0.4	5.8	59.5	-0.96	-1.39	0.1	6.3	62.5	-1.19	-1.39	-0.34	6.9	65.5	-1.16	-1.35	-0.46	8.5	70	-0.43	-1.57	0.44	13	86	1.5	1.26	1.23	10.2	83.2
D262	2	40	1	3	3	6	1	20	27	3	3	2	3	50	-0.52	0.46	-1.25	4.4	54	-0.5	-0.76	0.28	5.8	59	-0.17	-0.52	0.35	7.6	64.5	0.16	-0.84	0.94	8.2	68	0.2	-0.42	0.62	9	72	0.44	-0.88	1.12	12	84.5	0.82	0.8	0.64	10.5	83.3
D263	2	38.29	1	1	1	6	2	33	34	1	2	1	2.8	50	-0.99	0.46	-2.05	4.5	52	-0.02	-1.43	1.83	6	61.5	-0.03	0.47	-0.45	8.2	68	0.91	0.92	0.2	8.2	70.5	0.25	0.73	-0.09	8.8	73	-0.2	-0.54	0.04	17	85		1.48		11.6	87
D264	2	39.71	1	1	3	6	1	31	33	4	4	2	3.2	50	-0.07	0.46	-0.52	4.3	54.5	-0.02	0.19	-0.3	6.3	61.3	0.49	0.57	0.17	8	68.3	0.76	1.15	0.27	8.7	71.7	0.73	1.42	0.25	9.4	75.5	0.72	0.53	0.64	13	79	1.55	-1.22	2.73	11.8	88
D265	2	40.14	1	1	3		3	33	39	5	4	3	4.15	50	1.85	0.46	2.26	5	55	0.93	0.26	1.02	8.1	61	2.56	0.5	2.9	8.9	65	1.48	-0.56	2.4	#NULL!	#NULL!	#NULL!	#NULL!	#NULL!	10	76	0.88	0.74	0.76	12.3	80.5	1.47	-0.05	2.03	#NULL!	#NULL!
D266	2	39.29	1	3	3	6	3	30	32	3	3	2	3.05	50	-0.4	0.46	-1.06	4	54	-0.37	0.12	-0.77	6.6	59	0.84	-0.56	1.72	8.4	67	1.01	0.32	1.18	8.4	69	0.43	0.06	0.59	10.5	75	1.23	0.26	1.49	10.6	82	-0.27	-0.07	-0.26	13.5	89
D267	1	38	1	2	2	4	3	30	30	4	4	3	3.6	50	0.51	0.06	0.87	4.5	55.5	-1.15	-0.86	-0.48	7	62.3	-0.05	-0.84	0.7	8.7	67	0.66	-0.61	1.4	9.5	71	0.55	-0.53	1.12	10.5	77	0.77	0.51	0.7	12.5	83.5	1.2	0.46	1.36	13	90
D268	2	40.71	1	1	3		2	29	29	5	5	3	3.5	50	0.57	0.46	0.47	4.85	56.7	0.93	1.37	-0.34	7	61.7	1.39	0.83	1.13	8.8	69	1.47	1.34	1.09	10	75	1.8	2.01	0.97	#NULL!	#NULL!	#NULL!	#NULL!	#NULL!	11	82	0.58	0.44	0.5	#NULL!	#NULL!
D269	1	40.43	1	3	3	6	2	28	29	5	5	3	3.55	50	0.41	0.06	0.72	4.65	53.5	0.19	-0.74	1.32	6.8	61.5	0.53	0	0.73	9	69.6	1	0.6	0.93	9	70.5	0.42	-0.01	0.64	9.5	76	-0.2	-0.02	-0.26	10.5	77.2	-0.41	-1.96	0.66	12.5	89
D270	2	39.57	1	2	2	4	3	33	35	4	4	3	3	50	-0.52	0.46	-1.25	4.3	54.1	-0.96	-1.02	-0.03	7	61.5	0.77	-0.15	1.21	7.7	67	0.11	-0.04	0.25	8.5	71	0.23	0.26	0.17	9.6	71.5	0.57	-1.36	1.61	9	80	-1.75	-0.83	-1.84	12.5	86
D271	1	39	1	1	3	5	2	29	39	4	5	3	4.05	50	1.35	0.06	2.13	5.65	57	1.56	0.92	1.13	7.7	65.3	1.56	1.77	0.58	10.2	71.7	2.28	1.82	1.74	10.7	76	1.99	2.39	1.16	11.2	78	1.18	0.88	1.03	13	90	1.88	3.2	0.46	14.8	93.5
D272	2	39.29	1	1	3	4	2	36	37	4	5	2	3.2	50	-0.07	0.46	-0.52	4.15	55.3	-0.16	0.72	-1.23	6.4	62.8	0.64	1.32	-0.28	#NULL!	#NULL!	#NULL!	#NULL!	#NULL!	11	70	2.26	-0.21	3.12	12.5	76	0.86	1.47	0.34	11	83	0.52	0.66	0.27	11	90
D273	1	37.43	1	1	3	6	2	29	31	4	5	3	3.5	50	0.31	0.06	0.56	4.9	55	0.45	-0.1	0.86	8.6	65	1.8	0.46	1.99	9.4	70	1.47	0.95	1.31	9.7	72.5	1	0.66	0.92	11.1	78	1.27	0.9	1.14	#NULL!	#NULL!	#NULL!	#NULL!	#NULL!	13	90.5
D274	2	40	1	3	3	6	2	25	24	2	2	2	3.25	50	0.04	0.46	-0.34	4.2	54.6	-0.25	0.18	-0.63	7.1	60.5	1.39	0.11	1.78	9	67	1.52	0.23	1.9	9.6	69.5	1.54	0.33	1.86	10.5	75	1.32	0.47	1.49	11.5	79	0.9	-0.66	1.64	#NULL!	#NULL!
D275	1	39.21	1	1	3		1	28	31	4	4	2	3.4	50	0.11	0.06	0.24	4.45	55	-0.07	0.1	-0.25	6.2	62	-0.93	-0.7	-0.62	7	66	-1.18	-0.84	-0.86	7.5	69	-1.26	-0.71	-1.1	8.5	72.5	-1.15	-1.36	-0.67	10	83	-0.84	0.2	-1.22	11.5	84
D276	1	41.29	1	1	3	6	4	27	28	4	4	2	3.6	51	0.51	0.59	0.2	4.2	57	-1.72	-0.16	-2.43	7	64.5	0.18	0.58	-0.25	9.5	69.5	1.34	0.31	1.59	10.5	75	1.52	1.45	1.18	11	79	1.06	1.03	0.82	11.6	83	0.53	0.27	0.59	14	92
D277	2	39.4	1	1	3	6	2	27	28	4	4	2	2.7	50	-1.23	0.46	-2.49	3.8	51.5	-0.8	-1.22	0.36	7.5	64	1.97	1.97	0.98	8.2	65.2	0.74	-0.6	1.5	8.3	67	0.31	-0.83	1.05	10	73	0.77	-0.69	1.42	#NULL!	#NULL!	#NULL!	#NULL!	#NULL!	#NULL!	#NULL!
D278	1	39.21	1	1	3	6	2	29	29	4	4	2	3.1	50	-0.52	0.06	-0.81	4.6	55	-0.59	-0.69	0.14	7	63	0.18	-0.15	0.39	8.7	67.5	0.63	-0.43	1.23	9.5	72.6	0.8	0.71	0.65	10.3	76.5	0.59	0.3	0.59	10	78	-0.18	-0.92	0.34	12	86
D279	2	38.86	1	1	3	6	1	22	24	3	4	2	3.1	50	-0.29	0.46	-0.87	4.85	55.3	1.05	0.79	0.51	6.8	64.5	0.84	1.7	-0.27	8.2	69	0.83	1.22	0.33	9.25	72	1.23	1.36	0.83	9.2	75	0.7	-0.09	0.97	12.2	81	0.9	-0.64	1.62	10.2	85
D280	2	40.71	1	1	3	6	3	25	28	3	3	2	3.9	50	1.37	0.46	1.62	4.85	55	0.48	0.03	0.69	6.3	60	0.6	0.11	0.76	7.6	65.2	0.31	-0.27	0.7	8	69	0.02	0.04	0.06	9	74.9	-0.12	-0.04	-0.16	10.8	83	-0.13	0.25	-0.27	11.4	85
D281	2	38.57	1	1	3	6	3	24	28	4	4	2	2.55	50	-1.6	0.46	-3.17	4	52	-0.55	-1.08	0.58	5.9	61	0.05	0.54	-0.42	6.5	65	-0.96	-0.33	-0.95	7.3	68.5	-0.78	-0.25	-0.81	9	73	0.04	-0.41	0.29	9	76.5	-1.09	-1.51	-0.52	12.9	87
D282	1	39.43	1	1	3		3	27	29	4	4	2	3.2	50	-0.3	0.06	-0.44	#NULL!	#NULL!	#NULL!	#NULL!	#NULL!	7.2	63	1.25	0.92	0.91	8	67	0.69	0.46	0.66	9	70	0.66	-0.23	1.06	#NULL!	#NULL!	#NULL!	#NULL!	#NULL!	11	82	-0.13	-0.48	0.19	#NULL!	#NULL!
D283	2	40.43	1	1	1	7	2	28	28	4	4	2	3.3	50	0.15	0.46	-0.17	4.3	54.5	-0.82	-0.67	-0.3	7	61.5	0.77	-0.15	1.21	9.6	69.5	1.91	1.07	1.86	10	74	1.67	1.81	1.19	11	77	1.6	1.05	1.57	9.4	79	-0.7	-0.59	-0.57	12.2	88
D284	2	40	1	1	3	5	2	32	38	4	5	4	3.3	50	0.15	0.46	-0.17	4.15	53	-0.4	-0.69	0.31	5.5	60	-0.88	-0.45	-0.73	7.9	68	0.44	0.62	0.22	8.6	68	0.49	-0.63	1.13	8.3	74.5	-0.63	0.16	-0.98	12.5	88	1.58	2.51	0.48	11	86
D285	2	39.43	1	3	2	4	2	34	47	3	2	2	3.24	50	0.02	0.46	-0.38	4.95	54	0.53	-0.59	1.54	7	62	0.93	0.31	1.01	7.3	67	-0.26	0.09	-0.34	7.7	69.5	-0.52	-0.21	-0.51	8.9	74	-0.15	-0.25	-0.07	11.5	83	0.93	0.79	0.76	#NULL!	#NULL!
D286	2	40.43	1	3	3	6	2	26	28	4	4	2	2.9	47	-0.75	-1.15	0.38	4.25	53	-0.5	-0.98	0.57	5.5	57	-0.5	-1.36	0.85	7.9	65	0.5	-0.58	1.18	8.9	68	0.72	-0.73	1.49	10	75	0.7	-0.07	0.97	10.5	78.5	-0.34	-1.34	0.38	11.2	83
D287	2	41.14	1	3	3	5	2	33	38	3	3	2	2.6	49	-1.47	-0.08	-2.22	3.8	52.8	-0.74	-0.49	-0.52	5.8	58.8	-0.3	-0.8	0.45	6.1	64.5	-1.82	-1.12	-1.49	6.7	68	-1.41	-0.31	-1.64	8.8	73	-0.15	-0.42	0.04	9.4	80	-0.78	-0.41	-0.8	10.5	84.2
D288	1	39.21	1	2	2	6	2	29	28	4	4	3	3.15	51	-0.41	0.59	-1.34	5	57.5	0.29	0.84	-0.63	7.5	65	1.38	1.72	0.38	9.5	72.5	1.42	1.84	0.68	9.8	72.5	1.01	0.5	1.04	10.5	79	0.69	1.17	0.27	11	81	0.05	-0.47	0.4	11.5	93
D289	1	40	1	1	3	7	2	29	33	4	4	2	3.6	50	0.51	0.06	0.87	5.1	58	0.44	1.09	-0.73	7.6	64.4	1.11	0.83	0.78	8.6	69	0.63	0.46	0.58	10.5	73	1.73	0.87	1.7	11.5	78	0.69	1.58	0.06	11	82.5	0.05	0.09	0.07	#NULL!	#NULL!
D290	2	39.57	1	3	3	4	2	28	30	3	3	2	2.9	49	-0.75	-0.08	-0.95	3.9	51	-0.61	-1.47	0.98	6	59	0	-0.67	0.72	7.4	66.5	-0.06	0.03	-0.03	7.9	69.5	-0.43	-0.47	-0.22	9.5	73	0.41	-0.56	0.88	14	90	2.09	2.55	1.17	11	91.2
D291	1	40.57	1	2	2	6	3	26	26	4	3	2	3.25	50	-0.2	0.06	-0.27	6	58	1.61	-0.96	1.19	7	61.5	0.11	-0.98	1.07	7.9	68	-0.38	-0.42	-0.1	#NULL!	#NULL!	#NULL!	#NULL!	#NULL!	10	75	0.29	-0.41	0.61	10.3	81	-0.54	-0.47	-0.39	#NULL!	#NULL!
D292	2	39.14	1	1	3		3	39	40	5	5	3	3.3	50	0.15	0.46	-0.17	4.9	53.7	0.51	-0.69	1.62	7.3	62.5	0.98	0.12	1.25	9.2	67.7	1.85	0.81	1.92	9.7	71.7	1.61	1.24	1.41	11.6	79	2.06	1.92	1.73	10.8	81.5	0.37	0.13	0.42	12.9	86.2
D293	2	38.43	1	3	2	8	3	31	33	5	5	2	3.15	50	-0.18	0.46	-0.69	4.29	53.8	-0.68	-0.8	0.14	6.5	61	0.41	-0.05	0.64	8	66.8	0.67	0.32	0.72	9	69.4	0.78	-0.22	1.22	10.6	74	1.34	-0.05	1.8	9.7	81	-0.44	0.1	-0.68	12.5	90
D294	1	37.71	1	1	3	4	2	22	22	2	2	2	2.7	50	-1.42	0.06	-2.44	3.5	52	-1.75	-1.37	-0.83	7	59	0.49	-1.63	2.35	#NULL!	#NULL!	#NULL!	#NULL!	#NULL!	8.8	70	-0.02	-0.7	0.53	9.5	75	-0.18	-0.39	0	11.5	82	0.45	-0.1	0.72	#NULL!	#NULL!
D295	2	40	1	1	2	6	2	29	30	4	4	2	3.7	50	0.98	0.46	1.07	4.7	55.6	0.88	1.01	-0.02	6.2	62	0.45	1.02	-0.3	8	67	0.75	0.55	0.66	8.5	72	0.43	1.12	-0.09	10.6	75.5	1.43	0.74	1.48	10.5	82	0.13	0.28	-0.01	12.4	91.5
D296	2	40.29	1	2	2	5	2	29	41	2	2	2	3.95	50	1.47	0.46	1.76	4.3	55.6	0.22	1.01	-1.02	6.2	63.7	0.39	1.74	-1	8.2	68.5	0.96	1.24	0.47	#NULL!	#NULL!	#NULL!	#NULL!	#NULL!	11.3	79	1.92	1.92	1.54	10.8	80.5	0.28	-0.4	0.64	#NULL!	#NULL!
D297	1	40.29	1	1	3	5	2	24	28	4	4	2	3.4	50	0.11	0.06	0.24	4.3	54	-0.98	-1.07	0.08	5.8	60	-1.18	-1.22	-0.39	7	65.8	-1.17	-0.91	-0.78	7.5	67.3	-1.27	-1.55	-0.45	9.5	77	-0.19	0.41	-0.5	9.6	82	-1.19	-0.15	-1.49	11	87
D298	1	39.29	1	1	3	6	2	27	32	4	4	3	3.65	50	0.6	0.06	1.02	5.2	57.2	0.41	0.49	0.04	7.5	62.8	1.18	0.34	1.29	9.2	69.5	1.16	0.53	1.22	9.5	72.6	0.61	0.3	0.65	10.5	76	0.75	0.04	0.94	11	82.5	0.05	0.09	0.07	11	88
D299	1	39.21	1	2	2	6	3	30	32	6	6	2	3.95	50	1.17	0.06	1.87	5	57	-0.17	0.08	-0.29	6.5	64.5	-0.04	1.21	-1.17	7.6	69	-0.4	0.63	-0.93	8.7	73.2	0.08	1.17	-0.59	10.5	76.5	0.76	0.27	0.82	10.3	82.5	-0.54	0.09	-0.73	11.6	88
D300	1	38.71	1	2	2	6	1	29	30	2	2	2	2.8	49	-1.18	-0.47	-1.27	4.1	53	-1.74	-2	0.27	6.8	62	-0.1	-0.67	0.49	7.7	66.8	-0.26	-0.37	0.01	8.1	68.5	-0.56	-0.94	0.03	8.5	72	-1.18	-1.63	-0.52	10	80	-0.81	-0.84	-0.53	12	83
D301	1	40	1	1	3	6	1	31	31	4	4	3	3.4	50	0.11	0.06	0.24	4.5	54.5	-1.04	-1.25	0.24	6	60	-1.08	-1.49	0.02	#NULL!	#NULL!	#NULL!	#NULL!	#NULL!	8	72	-0.97	0.03	-1.27	9	75	-0.64	-0.33	-0.66	12.3	88	0.9	1.76	-0.73	13	92
D302	2	38.57	1	2	2	5	2	25	34	3	3	2	3.4	50	0.36	0.46	0.16	4.1	51.5	-0.13	-1.09	1.18	6	60.6	-0.03	0.05	-0.05	7.5	66.5	0.11	0.14	0.12	7.7	72	-0.51	0.84	-1.21	10.5	75	1.3	0.42	1.49	9.5	81	-0.59	0.13	-0.92	12	89
D303	2	40	1	1	3	5	2	25	27	3	3	2	3.1	50	-0.29	0.46	-0.87	4.2	53.5	-0.75	-0.9	0.11	5.5	62	-0.67	0.78	-1.66	6.5	63.4	-1.05	-1.19	-0.35	7.3	65	-0.74	-1.65	0.33	9.5	70	0.48	-1.57	1.63	12.3	89.5	0.97	2.48	-0.3	11.5	85
D304	2	37.29	1	1	3	6	2	33	40	4	5	4	2.65	50	-1.35	0.46	-2.71	4.2	53	-0.69	-1.09	0.44	6.4	57	0.56	-1.54	2.42	7.5	66	-0.15	-0.55	0.28	7.5	70	-0.59	0.3	-0.95	8	73	0	1.82	-1.07	10.6	80.5	0.29	-0.06	0.44	#NULL!	#NULL!
D305	1	40.43	1	3	3	4	1	33	36	4	5	4	3.35	50	0.01	0.06	0.07	3.5	52.5	-1.75	-1.11	-1.21	6.5	63	-0.39	-0.04	-0.51	8.1	67.3	0.11	-0.28	0.45	8.8	68.3	0.19	-1.05	1.09	10	75	0.89	0.37	0.97	10.8	80.5	0.33	-0.3	0.64	13.3	88
D306	1	40.71	1	1	3	4	2	27	28	4	3	3	3.45	50	0.21	0.06	0.4	4	55.3	-0.86	0.26	-1.76	5.9	62	-0.68	0.25	-1.24	8	69.5	-0.06	0.65	-0.46	8	70.5	-0.67	-0.03	-0.8	10	77	0.29	0.43	0.13	10.6	83	-0.29	0.25	-0.5	13	93
D307	1	38.71	1	1	3	7	2	33	37	4	4	3	4.07	50	1.39	0.06	2.19	6.3	56.5	2	0.2	2.65	7.2	61	1	-0.28	1.64	9.4	72.5	1.32	1.84	0.55	#NULL!	#NULL!	#NULL!	#NULL!	#NULL!	10	78	0.29	0.87	-0.1	11.7	82	1.08	0.46	1.17	#NULL!	#NULL!
D308	2	37.14	1	3	3		2	29	28	4	4	3	2.9	50	-0.75	0.46	-1.64	4.3	54.5	-0.86	-0.69	-0.29	8	63	1.92	0.69	1.95	9.5	65	2.16	-0.28	3.05	#NULL!	#NULL!	#NULL!	#NULL!	#NULL!	#NULL!	#NULL!	#NULL!	#NULL!	#NULL!	10.7	83.5	0.21	0.62	-0.16	#NULL!	#NULL!
D309	2	39.43	1	3	3	6	3	30	33	4	4	2	3.5	50	0.57	0.46	0.47	4.75	56	0.83	1.08	-0.15	7.9	63.5	2	1.16	1.7	8.8	68	1.45	0.87	1.37	11	71	2.61	0.94	2.87	10.5	78	1.26	1.49	0.87	11.2	82	0.08	-0.38	0.4	15	90
D310	2	40	1	1	3		1	28	25	4	4	2	2.8	50	-0.99	0.46	-2.05	4.1	55	-0.54	0.26	-1.17	6.9	62.5	1.19	1.1	0.66	8.9	69.3	1.56	1.47	1.13	9.5	72	1.45	1.38	1.12	10.9	78	1.57	1.54	1.27	11.2	85	0.07	0.69	-0.33	13.8	91
D311	1	39.57	1	1	3	5	3	30	38	2	3	2	3.2	50	-0.3	0.06	-0.44	4.9	57	-0.11	0.32	-0.54	6.4	62	0.01	0.25	-0.23	7.3	68	-0.97	-0.19	-1.08	8	72	-0.88	0.21	-1.27	9.2	77	-0.65	0.5	-1.16	#NULL!	#NULL!	#NULL!	#NULL!	#NULL!	10.5	85
D312	2	39.14	1	1	3		3	36	37	4	3	3	3.9	50	1.37	0.46	1.62	4.8	55	0.97	0.64	0.58	7.1	62.7	1.53	1.35	0.88	7.9	69	0.53	1.22	-0.08	8.4	74	0.45	2.21	-0.72	#NULL!	#NULL!	#NULL!	#NULL!	#NULL!	12.2	86	0.97	1.36	0.46	#NULL!	#NULL!
D313	2	39.4	1	1	3	6	3	31	37	4	5	3	3.5	50	0.57	0.46	0.47	5.2	56	1.39	0.95	0.83	6	60	-0.18	-1	0.76	7	65	-0.35	-0.33	-0.13	7.9	68	-0.06	-0.33	0.22	9	71.5	0.04	-0.03	0.05	10.3	84	-0.56	0.59	-1.11	11.2	84
D314	1	39.21	1	3	3		2	23	55	4	4	2	3.38	49.9	0.07	0.01	0.24	4.4	55.6	1.28	1.15	-0.83	#NULL!	#NULL!	#NULL!	#NULL!	#NULL!	#NULL!	#NULL!	#NULL!	#NULL!	#NULL!	#NULL!	#NULL!	#NULL!	#NULL!	#NULL!	#NULL!	#NULL!	#NULL!	#NULL!	#NULL!	#NULL!	#NULL!	#NULL!	#NULL!	#NULL!	#NULL!	#NULL!
D315	2	40	1	1	3	6	1	27	28	4	4	4	3.5	50	0.57	0.46	0.47	4.5	55	-0.16	0.41	-0.83	6.7	62	1.04	0.98	0.54	8.5	69	1.16	2.29	0.72	9.4	71.5	1.35	1.13	1.13	11	77.5	1.53	1.05	1.47	11	82	0.56	0.38	0.5	14.7	90.5
D316	2	38.29	1	1	3		2	28	27	4	4	2	3.2	50	-0.07	0.46	-0.52	#NULL!	#NULL!	#NULL!	#NULL!	#NULL!	#NULL!	#NULL!	#NULL!	#NULL!	#NULL!	7.3	69	-0.2	1.08	-0.96	#NULL!	#NULL!	#NULL!	#NULL!	#NULL!	#NULL!	#NULL!	#NULL!	#NULL!	#NULL!	10	83	-0.19	0.79	-0.81	#NULL!	#NULL!
D317	1	39.57	1	2	2		3	34	35	4	4	2	4.4	52	1.97	1.12	0.74	5.1	54	0.89	-0.48	1.99	8	59.8	1.54	-1.43	3.43	#NULL!	#NULL!	#NULL!	#NULL!	#NULL!	#NULL!	#NULL!	#NULL!	#NULL!	#NULL!	#NULL!	#NULL!	#NULL!	#NULL!	#NULL!	9	88	-1.75	2.13	-3.92	#NULL!	#NULL!
D318	1	40.29	1	1	3		3	35	37	3	3	3	4	50	1.26	0.06	2	5.2	57	0.47	0.45	0.17	7.2	67.5	0.61	2.3	-1.07	7.8	69.6	-0.16	0.91	-0.81	8.3	71.4	-0.35	0.35	-0.63	9.2	77	-0.44	0.51	-0.89	#NULL!	#NULL!	#NULL!	#NULL!	#NULL!	12	88.8
D319	1	39.57	1	1	3		2	27	28	5	5	3	3.1	50	-0.52	0.06	-0.81	4.35	56	-0.38	0.48	-1.26	7.1	63.9	0.82	1.05	0.17	9	73	1.2	2.58	-0.12	10.5	75	1.57	1.43	1.18	#NULL!	#NULL!	#NULL!	#NULL!	#NULL!	11.8	78	0.57	-1.8	1.84	#NULL!	#NULL!
D320	2	38.43	1	3	3	7	2	30	30	5	5	3	3.15	50	-0.18	0.46	-0.69	4.2	55	-0.48	0.14	-0.89	6	62	-0.23	0.42	-0.67	7.6	66.8	0.16	0.16	0.17	8	69	-0.01	-0.02	0.06	9	73.4	-0.05	1.11	-0.74	#NULL!	#NULL!	#NULL!	#NULL!	#NULL!	12	87
D321	1	39.21	1	1	3	5	1	25	26	4	4	3	3.5	50	0.31	0.06	0.56	#NULL!	#NULL!	#NULL!	#NULL!	#NULL!	#NULL!	#NULL!	#NULL!	#NULL!	#NULL!	#NULL!	#NULL!	#NULL!	#NULL!	#NULL!	9.9	73	1.28	1.08	1.02	10.5	78	0.65	0.65	0.48	12.1	82.5	1.26	0.46	1.42	14.6	92
D322	1	34.71	1	2	2	6	1	26	33	3	4	2	2.55	48	-1.78	-1	-1.65	3.8	52.5	-1.77	-1.71	-0.24	6	60	-0.78	-1.06	0.02	7.9	67.8	-0.06	0.05	-0.03	8.2	69.5	-0.46	-0.51	0.16	10.1	77.5	0.41	0.72	0.13	13	86	1.52	1.31	1.23	12.4	85
D323	1	39.57	1	1	3	5	3	28	28	3	4	3	3.65	50	0.6	0.06	1.02	5	58.8	0.81	2.05	-1.49	7.4	69	0.75	2.86	-1.26	#NULL!	#NULL!	#NULL!	#NULL!	#NULL!	#NULL!	#NULL!	#NULL!	#NULL!	#NULL!	9.5	77.5	-0.32	0.31	-0.61	10.4	78.4	-0.33	-1.18	0.28	13	91
D324	2	39.4	1	1	3	6	2	32	31	5	5	3	3.1	50	-0.29	0.46	-0.87	4.1	53.8	-0.25	-0.04	-0.36	6.2	61.7	0.21	0.53	-0.18	7.6	68	0.27	0.9	-0.21	8.3	69.5	0.35	0.31	0.32	10.1	75	0.97	0.37	1.08	11.3	84	0.24	0.52	0.04	11.7	86.5
D325	1	39.71	1	1	3	6	2	28	32	4	4	3	3.8	50	0.89	0.06	1.46	5	55	0.67	-0.04	1.09	7.9	60.8	1.31	-1.14	2.78	10.5	67.5	2.4	-0.4	3.39	11.44	73	2.64	1.08	2.68	13.5	79	2.19	0.09	2.7	10.8	82	-0.12	-0.1	-0.04	16.1	92
D326	2	37.71	1	1	2	4	2	27	32	5	5	4	2.89	50	-0.77	0.46	-1.68	4.5	53	-0.13	-1.04	1.18	6.4	60	0.46	-0.27	0.92	7.8	67	0.37	0.25	0.39	8.6	70.2	0.53	0.38	0.52	9.8	76	0.82	0.58	0.76	10.9	88	-0.08	2.02	-1.46	13	90
D327	2	39.14	1	3	3		3	35	42	4	5	3	3.2	50	-0.07	0.46	-0.52	4	54	-0.37	0.12	-0.77	6	60	-0.18	-0.45	0.23	#NULL!	#NULL!	#NULL!	#NULL!	#NULL!	#NULL!	#NULL!	#NULL!	#NULL!	#NULL!	#NULL!	#NULL!	#NULL!	#NULL!	#NULL!	10.6	81	0.25	0.02	0.32	#NULL!	#NULL!
D328	1	38.57	1	1	3	8	1	25	29	4	4	3	3.1	50	-0.52	0.06	-0.81	4.5	59	0.01	2.16	-2.96	6.6	63	0.13	0.52	-0.32	7.8	66.8	-0.16	-0.39	0.17	8.5	68	-0.43	-1.79	0.78	10	73	0.02	-1.82	1.14	#NULL!	#NULL!	#NULL!	#NULL!	#NULL!	11.5	90
D329	1	39.21	1	1	3	7	2	29	32	4	4	3	4.15	50	1.53	0.06	2.39	6.15	60	1.58	1.72	0.31	7	62	0.18	-0.63	0.84	8.5	72	0.48	1.78	-0.52	8.9	72	0.04	0.11	0.04	11	76	1.06	-0.23	1.48	11.8	82.2	0.53	-0.34	0.98	14	90
D330	1	39.29	1	1	3	6	2	30	31	5	5	4	3.9	50	1.08	0.06	1.74	4.8	57	-0.03	0.58	-0.78	8	62.3	#NULL!	#NULL!	#NULL!	9.8	68	1.92	0.12	2.43	9.8	74	-0.96	0.94	-1.86	10.2	75	-0.77	-0.61	-0.66	12.4	88	1.43	2.28	0.39	12.6	88.3
D331	2	39.14	1	1	1	5	2	23	25	3	3	2	3.4	50	0.36	0.46	0.16	4.55	55	0.51	0.57	0	5.6	60	-0.27	0.18	-0.53	6.7	66.7	-0.77	0.3	-1.21	7.3	70.5	-0.71	0.73	-1.4	8.5	75	-0.43	0.37	-0.83	11.2	80.5	0.17	-0.73	0.72	10.5	84.6
D332	2	38.71	1	1	3	10	3	43	31	5	5	4	3.45	50	0.47	0.46	0.32	4.45	54	0.61	-0.97	-0.41	8	62	2.03	0.35	2.38	9	69	1.61	1.26	1.33	10	71	1.63	0.47	1.9	10.5	78	1.19	1.31	0.87	#NULL!	#NULL!	#NULL!	#NULL!	#NULL!	13	86
D333	2	40	1	1	3	5	1	29	29	4	4	3	3.5	50	0.57	0.46	0.47	4.2	53	-0.42	-0.81	0.44	6.1	60.5	-0.1	-0.28	0.18	7.8	66.5	0.4	0.08	0.54	8.2	70.2	0.25	0.6	-0.01	9	73	0.01	-0.48	0.29	11.2	85	0.6	1.2	-0.02	12	88
D334	2	39.29	1	1	3	6	2	28	29	5	5	3	3.4	50	0.36	0.46	0.16	4.3	54.6	0.1	0.37	-0.36	6.3	61.4	0.49	0.61	0.13	7.8	68.5	0.5	1.14	-0.07	8.7	69.5	0.65	0.13	0.83	10.2	77	1.04	1.11	0.76	10.2	81	-0.63	-0.47	-0.51	12.2	87
D335	1	39.71	1	1	3	4	2	25	38	3	4	2	3.5	50	0.31	0.06	0.56	4.6	55.5	0.17	0.36	-0.23	6.9	62.3	0.45	0.1	0.53	8	67.2	0.06	-0.23	0.33	9	71	0.27	-0.08	0.48	9	73	-0.65	-1.18	-0.12	11.6	85	0.46	0.85	0.1	13.9	86
D336	1	40.57	1	3	3		3	37	32	3	3	2	2.9	50	-0.96	0.06	-1.59	3.6	50.2	-3.12	-3.86	0.74	6.7	62	0.43	0.29	0.32	7.9	70.5	-0.13	1.18	-0.95	8.8	72.8	0.19	0.99	-0.33	9.5	78	-0.15	0.93	-0.72	11.7	82	0.97	0.21	1.17	13	91
D337	2	35.86	1	1	3	6	3	40	39	4	4	3	2.54	49	-1.62	-0.08	-2.5	3.5	50	-1.39	-2.49	1.12	5	57	-1.25	-1.36	-0.18	6.6	64.5	-0.84	-0.57	-0.6	7.3	67	-0.8	-0.92	-0.34	9	72	0.04	-0.79	0.54	10.2	79	-0.12	-0.79	0.34	12.1	85
D338	1	36	1	3	3	5	3	27	28	4	4	2	2.6	49	-1.65	-0.47	-2.15	3.1	50	-2.74	-2.53	-0.84	6	59	-0.95	-1.78	0.59	7.5	65	-1.09	-2.21	0.38	8.2	68.3	0.18	-0.34	0.53	9.5	70	-0.15	-2.45	1.43	11.2	83	0.16	0.16	0.17	13	85
D339	2	40.14	1	1	3		2	29	29	4	4	2	4.05	50	1.66	0.46	2.01	4.65	55	0.67	0.57	0.24	7	63.5	1.33	1.61	0.42	8.5	66.2	1.17	0.08	1.55	#NULL!	#NULL!	#NULL!	#NULL!	#NULL!	10.2	77.6	1.05	1.38	0.64	13	87.5	1.88	2.34	1.03	12	88
D340	1	38.29	1	1	3		2	29	29	4	4	2	3.95	50	1.17	0.06	1.87	4.61	52	0.19	-1.44	2.24	6.85	64	-0.06	0.26	-0.31	7.6	66	-0.44	-0.84	0.16	8	69	-0.68	-0.74	-0.3	8.5	74	-1.16	-0.75	-1.1	10.5	82.5	0.06	0.29	-0.13	12	84
S001	1	39	3	3	2	6	3	32	32	4	4	3	3.1	50	-0.52	0.06	-0.81	4.4	53.5	-0.36	-0.87	0.71	6.5	60	-0.68	-1.91	0.96	9	68	1.01	-0.08	1.45	10.3	72.5	1.58	0.7	1.62	10	77	-0.5	-1.52	0.28	10.3	83.2	-0.52	0.4	-0.9	13	88.5
S002	2	40.71	1	1	2	6	3	28	28	4	4	4	3.5	50	0.57	0.46	0.47	4.1	55	-0.25	0.57	-1.17	6.4	61	0.62	0.43	0.47	7.1	67.5	-0.27	0.7	-0.81	8.2	68	0.2	-0.42	0.62	9	75	0.88	-0.44	1.42	13.1	90	1.8	2.83	0.55	12.5	88.7
S003	1	39.86	1	1	1	5	2	31	36	2	4	2	3.9	50	1.08	0.06	1.74	5	57	0.74	1.06	-0.29	7.1	64	0.82	1.1	0.13	8.6	67.5	0.84	0.11	1.09	9.1	71	0.51	0.19	0.61	10	76	0.32	0.09	0.36	10.5	83	0.06	0.46	-0.26	12.5	86.6
S004	1	37.57	1	1	3	6	3	30	32	4	4	3	3.35	50	0.01	0.06	0.07	4.5	55	0.01	0.1	-0.12	6.9	61	0.6	-0.33	1.15	8.2	67	0.3	-0.3	0.7	9	70	0.4	-0.28	0.8	10	74	0.32	-0.75	0.87	12.5	87	1.18	1.72	0.51	12.5	87.5
S005	1	39.86	1	1	2	6	1	30	32	4	4	3	3.1	50	-0.52	0.06	-0.81	4.2	55	-0.5	0.1	-0.94	7	61	0.81	-0.2	1.31	9.6	67.5	1.74	-0.09	2.36	10.6	74	1.78	1.25	1.55	11.4	75.3	1.54	-0.17	2.05	10.7	77	0.36	-1.29	1.28	15	89
S006	1	39.29	1	1	3	6	2	26	28	3	3	3	3.35	50	0.01	0.06	0.07	4.3	51.4	-0.67	-2.08	1.88	6.1	58	-0.78	-2.23	1.38	6.8	64.6	-1.38	-1.4	-0.65	7.3	65.2	-1.52	-2.48	-0.02	9.1	71.5	-0.42	-1.55	0.46	9.9	80	-0.27	-0.25	-0.21	11.5	83
S007	2	40.29	1	1	3	6	2	26	32	4	4	2	3.25	50	0.04	0.46	-0.34	4.76	53	0.19	-1.15	1.77	6	60	-0.08	-0.31	0.23	7.3	66	-0.09	-0.05	-0.01	7.8	67	-0.35	-1.12	0.39	8.2	74	-1.02	-0.68	-1	10.8	82	0.44	0.44	0.3	11.4	86
S008	2	40.29	1	1	2	5	1	38	52	4	4	3	3.25	50	0.04	0.46	-0.34	3.9	51.5	-0.55	-1.15	0.65	6.2	60	0.53	0.18	0.58	7.6	66	0.3	0.06	0.43	8.8	70	0.66	-0.17	0.82	10	75	0.89	0.37	0.97	10.8	81	0.41	0.04	0.53	12.6	89.2
S009	1	40.57	1	1	3	5	1	37	37	4	4	3	4.05	50	1.35	0.06	2.13	5.8	58	1.33	0.96	0.8	6.5	64	0.97	1.32	0.13	7.8	67	-0.15	-0.28	0.1	8.2	71.5	-0.55	0.21	-0.81	9.2	75	-0.44	-0.33	-0.39	10.8	80	0.39	-0.35	0.75	12.4	88.3
S010	2	36	2	2	3	4	2	22	34	2	4	3	3.1	50	-0.29	0.46	-0.87	4.5	56	0.49	1.15	-0.75	5.4	59	-0.65	-0.41	-0.43	8	70	0.91	2.18	-0.22	8.4	69.6	0.46	0.37	0.42	9.2	74	0.15	-0.19	0.29	12	82	0.77	-0.23	1.22	11	88
S011	2	39.43	1	1	3	4	3	31	32	4	4	3	3	50	-0.52	0.46	-1.25	4.21	55.7	-1.25	-0.38	-1.32	6	62	0.19	1.02	-0.67	7.1	65	-0.19	-0.26	0.03	7.7	69.5	-0.26	0.33	-0.51	8.6	73	-0.32	-0.39	-0.21	11.7	84	0.6	0.63	0.46	10.8	84.2
S012	2	38.71	1	1	2	4	1	34	34	4	4	3	3.6	50	0.78	0.46	0.78	5.28	56	1.18	0.59	0.99	6	59.5	0.3	-0.01	0.47	7.2	68	-0.09	1.04	-0.81	8.4	72	0.46	1.38	-0.22	8.4	76	-0.52	0.76	-1.2	10	80	-0.19	-0.25	-0.1	#NULL!	#NULL!
S013	2	41.29	1	1	2	5	1	28	30	4	4	3	3.55	50	0.67	0.46	0.63	5.2	55	1.17	0.2	1.43	6.5	60	0.48	-0.41	1.09	7.4	64.5	0.12	-0.53	0.65	8.1	68	0.15	-0.33	0.49	9.6	73.2	0.56	-0.33	0.94	10	78	-0.88	-1.72	-0.1	11	82.2
S014	1	38.86	1	1	3	6	1	30	36	4	4	2	3.35	50	0.01	0.06	0.07	4.1	53	-0.75	-0.99	0.27	6	61	-0.83	-0.66	-0.52	7.6	65.8	-0.4	-0.86	0.23	8.5	68	-0.01	-0.96	0.78	9.4	72	-0.18	-1.45	0.7	11	83	0.04	0.25	-0.05	10	84
S015	2	41.57	1	1	3	6	2	24	24	4	4	2	3.1	50	-0.29	0.46	-0.87	4.96	55	0.6	-0.03	0.93	6.7	59	1.09	-0.37	1.87	8.2	67	0.97	0.6	0.92	9.3	71.4	1.28	1.13	1.04	10.4	75.5	1.03	0.15	1.28	13	84	1.86	1.08	1.84	13	87.2
S016	1	38.14	1	1	2	6	3	32	33	4	4	3	3.3	50	-0.1	0.06	-0.09	5.2	55	1.04	0.03	1.53	6.5	64	0.3	1.45	-0.96	8.2	69	0.31	0.66	0.01	8.8	72	0.2	0.65	-0.1	10.4	75	0.68	-0.33	1.07	#NULL!	#NULL!	#NULL!	#NULL!	#NULL!	12.4	87.5
S017	1	35.71	1	1	3		2	29	34	4	4	3	2.25	46	-2.54	-2.05	-1.66	3.5	51.5	-2.42	-2.28	-0.47	5.6	57	-1.36	-2.52	1.03	6.6	64	-1.01	-2.17	0.56	7.2	67	-1.63	-1.62	-0.89	8.5	72	-1.16	-1.59	-0.52	10.8	84	0.43	1.12	-0.18	11	84
S018	2	40.29	1	1	3	6	1	29	30	4	4	3	4.15	52	1.85	1.53	0.98	5.8	56.5	1.95	0.9	1.69	6.6	63	0.73	1.18	-0.02	7.9	67.5	0.64	0.77	0.37	8.8	73	0.83	1.81	0.04	9.2	75	0.23	0.39	0.06	12.6	86	1.55	1.6	1.04	12.4	88.5
S019	2	38.57	1	1	3	6	2	29	32	4	4	3	2.7	50	-1.23	0.46	-2.49	4.2	55	-0.69	-0.09	-0.89	6	60	-0.03	-0.23	0.23	#NULL!	#NULL!	#NULL!	#NULL!	#NULL!	#NULL!	#NULL!	#NULL!	#NULL!	#NULL!	9.6	80	0.57	2.33	-0.56	10.7	81.6	-0.22	-0.28	-0.06	#NULL!	#NULL!
S020	2	39.4	1	1	3	7	1	26	26	4	4	3	3.28	49.8	0.1	0.35	-0.11	4.78	54.5	0.94	0.38	0.85	6.8	60	0.89	-0.34	1.56	7.2	66	-0.96	-0.89	-0.51	8.2	68	0.26	-1.15	1.24	9	71	0.05	-1.17	0.79	9.3	78.5	-0.89	-0.96	-0.59	#NULL!	#NULL!
S021	2	38	1	1	2	6	1	27	29	4	4	2	3.2	50	-0.07	0.46	-0.52	4.6	53.5	0.25	-0.56	1.09	5.6	62	-0.18	1.26	-1.45	7.5	68	0.26	1.06	-0.36	8.2	70.5	0.26	0.75	-0.09	9	75	0.05	0.39	-0.18	8.6	78.5	-1.44	-0.76	-1.49	11.5	89
S022	2	38.43	3	3	3	8	2	29	30	4	4	3	4	51	1.57	0.99	1.25	5.2	53.5	1.28	-0.44	2.35	8	64	2.86	2.52	1.65	10.6	72	3.15	2.99	2.26	11.5	74	3.01	2.32	2.64	13	83	2.83	3.21	2.07	12.1	83	0.9	0.25	1.09	15	93.5
S023	2	38	3	1	3	6	3	35	35	4	4	3	3.35	50	0.25	0.46	-0.01	4.3	50	0.16	-1.92	2.62	6.4	67	0.64	3.31	-1.84	7	66	-0.26	0.25	-0.48	7.1	68	-1.06	-0.58	-0.97	8.3	75	-0.62	0.37	-1.1	11.2	82	0.73	0.44	0.7	11	85
S024	1	41.43	1	1	1	5	3	31	34	4	4	2	3.4	50	0.11	0.06	0.24	4.5	54	-0.06	-0.48	0.6	6.9	61.3	0.37	-0.51	1	8.5	67.5	0.48	-0.31	0.95	8.5	70	-0.12	-0.26	0.11	8.1	76	-1.6	0.09	-2.24	10.5	81	0.21	0.11	0.22	11.5	86.5
S025	1	39.71	1	1	2	4	2	28	27	4	4	2	3.1	50	-0.52	0.06	-0.81	4.9	54	0.65	-0.41	1.55	7.5	64	1.21	0.97	0.78	8.5	70	0.67	1.18	0.11	9.1	72.5	0.27	0.38	0.16	11	77.5	1.03	0.33	1.14	10.6	80	0.28	-0.26	0.55	12.4	89
S026	2	38.86	1	1	3	4	2	32	32	2	2	2	3.1	50	-0.29	0.46	-0.87	4	54	-0.89	-0.42	-0.77	5.5	59.5	-0.56	-0.25	-0.48	6.4	64	-1.11	-0.82	-0.75	7.4	67	-0.58	-0.73	-0.19	8	79	-0.93	1.92	-2.47	9.9	77	-0.93	-2.03	0	11	85
S027	2	41.57	1	1	3	6	2	27	32	4	4	3	3.1	48	-0.29	-0.62	0.45	4	53	-0.3	-0.32	-0.09	6.2	61	-0.26	-0.24	-0.12	7.4	66.2	0.04	0.08	0.07	8.4	69.5	0.47	0.35	0.45	9.1	72.3	0.13	-0.68	0.7	13	85	1.49	0.86	1.47	12	83
S028	2	39.14	1	1	3	5	1	28	31	4	4	3	3.25	50	0.04	0.46	-0.34	4.5	55	0.56	0.7	-0.12	6.2	64	0.59	2.17	-1.11	7.2	66	-0.11	0.11	-0.16	8.2	67.5	0.22	-0.6	0.77	9	72.3	0.04	-0.68	0.46	10	80	-0.19	-0.25	-0.1	11	82
S029	2	41.43	1	3	1	6	3	30	30	4	4	3	3.7	50	0.98	0.46	1.07	4.7	53	1.2	0	1.63	7.8	61	2.2	0.43	2.52	9.3	69	2.02	1.53	1.67	10.2	73	1.99	1.74	1.63	11.2	77.2	1.7	1.01	1.72	11	81.5	0.04	-0.31	0.3	14.2	89.5
S030	2	36.29	3	2	2	6	3	28	24	4	4	2	2.3	48	-2.25	-0.62	-2.98	3.4	49.1	-1.65	-2.5	0.75	7	61.5	1.28	0.59	1.21	8.4	67.5	1.01	0.54	1.03	9	70	0.98	0.46	1.06	9.7	77	0.57	0.97	0.21	11.5	84	0.44	0.62	0.25	11.9	87
S031	2	38.71	1	1	1	5	3	33	35	3	3	3	3.4	50	0.36	0.46	0.16	4.3	54	-0.47	-0.54	0.03	6.5	59.5	0.82	-0.17	1.32	8.2	66.5	0.97	0.38	1.08	8.5	67	0.42	-1	1.3	9.5	73	0.37	-0.65	0.88	11.3	85	0.77	1.43	0.08	12.5	86
S032	1	40.43	1	2	2	4	3	28	32	3	4	2	3.8	50	0.89	0.06	1.46	5.3	57	1.26	1.13	0.39	7.8	63	1.5	0.4	1.66	9.3	69.5	1.43	0.82	1.34	10.7	73.5	2.03	1.35	1.79	10.8	78	0.38	0.64	0.13	11.1	80.8	-0.04	-0.89	0.55	12.1	91
S033	2	39.43	1	2	2	5.5	3	35	37	4	4	2	3.45	50	0.47	0.46	0.32	4	53	0.65	0.28	0.44	6.1	61.8	0.18	0.73	-0.4	7.8	69	1.7	1.43	1.33	9.2	70	1.16	0.46	1.29	11	76	1.64	0.76	1.77	10.6	81	-0.32	-0.54	-0.04	12.7	86
S034	1	39.14	1	1	3	6	3	29	31	4	4	3	3.1	50	-0.52	0.06	-0.81	5.54	57	1.15	0.65	0.9	6.4	62.3	-0.75	-0.7	-0.38	8.4	68.5	0.37	0.16	0.47	8.9	70	0.21	-0.45	0.66	10.3	76	0.59	0.09	0.71	12	80	0.83	-0.84	1.63	12.5	88
S035	2	38.29	3	1	1	6	3	25	30	4	4	2	2.8	49.6	-0.99	0.24	-1.77	3.3	50	-2.11	-2.17	-0.17	4.8	57	-1.58	-1.36	-0.64	6.8	64	-0.56	-0.73	-0.08	6.7	65	-1.41	-1.58	-0.61	8.1	70.5	-0.83	-1.38	-0.22	11	80	0.04	-0.86	0.61	9.8	81.1
S036	2	40.29	3	3	3	7.5	3	32	35	4	4	2	3.3	50	0.15	0.46	-0.17	5	53	1.34	-0.32	2.27	6.4	58	0.59	-1.03	1.9	7.4	64	-0.06	-1.06	0.83	8.5	67	0.55	-0.73	1.3	9.8	75.5	0.73	0.56	0.64	#NULL!	#NULL!	#NULL!	#NULL!	#NULL!	12.4	84
S037	2	40.29	1	1	1	6	3	34	35	2	3	3	3.75	50	1.08	0.46	1.21	5	55	1.28	0.64	1.02	6	59	0.3	-0.25	0.72	7.1	65	-0.2	-0.28	0.03	8.4	67	0.41	-0.83	1.18	10.6	74	1.32	-0.09	1.8	11.6	83	0.52	0.25	0.59	13.4	86
S038	1	38.71	1	1	1	6	2	38	38	4	4	2	3.55	50	0.41	0.06	0.72	4.5	55	0.22	0.32	-0.12	7	62.5	0.84	0.58	0.61	7.4	68	-0.68	0.09	-0.91	8.4	71.5	-0.24	0.4	-0.51	9.4	75	-0.36	-0.58	-0.13	11.1	81	0.63	0.04	0.83	12.55	86
S039	2	40.43	1	3	3		3	33	35	4	4	3	3.3	50	0.15	0.46	-0.17	4.6	57.5	0.59	1.85	-1.41	6.8	63	1.21	1.53	0.3	8.8	70	1.45	1.75	0.82	8.8	72	0.79	1.28	0.29	10.5	78	1.28	1.54	0.87	11.1	81	0.13	-0.48	0.51	12	91
S040	1	41.14	1	3	3		3	38	34	3	3	2	3.3	50	-0.1	0.06	-0.09	5	54	0.47	-0.75	1.78	7	61	0.75	-0.28	1.31	8.8	68	0.87	0.04	1.19	9.6	70.2	0.99	-0.19	1.49	#NULL!	#NULL!	#NULL!	#NULL!	#NULL!	11	80	0.57	-0.27	0.95	14	90
S041	2	39.29	1	1	1	5	1	28	30	4	4	3	3.3	50	0.15	0.46	-0.17	5	54	1.16	0	1.64	6.9	62	1.24	0.94	0.86	8.1	64.5	0.73	-0.76	1.61	8.5	66.5	0.5	-1.04	1.46	9.3	72.5	0.36	-0.49	0.77	11.2	89	0.16	2.36	-1.37	11.6	82
S042	1	39.29	1	1	3	4	1	27	28	4	4	3	3.4	50	0.11	0.06	0.24	4.7	53	0.27	-0.99	1.78	6.1	60	0.24	-0.05	0.41	7.5	69	-0.73	0.27	-1.1	8	73	0	1.68	-1.03	9	74	0.07	0.05	0.05	11.2	83.5	0.21	0.45	0.05	12	86.5
S043	1	40.71	1	1	1	7	2	28	30	3	2	3	3.45	50	0.21	0.06	0.4	4.4	54	-0.43	-0.68	0.35	6	61	-0.63	-0.37	-0.52	7.1	66	-1.2	-1.08	-0.68	9.4	71.2	0.75	0.16	0.94	8.8	75	-0.83	-0.29	-0.94	10	81	-0.8	-0.46	-0.75	12	87
S044	1	40.57	3	1	1	5	2	33	35	4	4	2	3.3	50	-0.1	0.06	-0.09	4.4	54	-0.36	-0.62	0.35	7.5	66.5	0.92	0.73	-0.19	8.6	70.5	0.63	1.16	0.09	9.3	73.5	0.48	0.16	0.14	10.6	79.7	0.79	1.48	0.24	13	83	1.49	0.13	1.52	12.6	90
S045	2	40.29	1	1	1	6	1	31	32	4	4	3	3.55	50	0.67	0.46	0.63	4.6	57	0.1	1.06	-1.3	6.1	60	0	-0.38	0.41	7.2	66.8	-0.13	0.44	-0.43	8.1	70	0.14	0.84	-0.09	8.9	73.5	-0.05	-0.21	0.05	11.06	86	0.6	1.76	-0.41	12.3	89
S046	1	40	1	1	1	6	2	33	39	2	2	2	3.64	50	0.58	0.06	0.99	5.5	59	1.03	1.6	-0.44	7.1	64	0.7	1.41	-0.28	8.9	71.7	0.96	1.74	0.13	9.5	72.5	0.85	0.5	0	10.8	76.5	0.94	0.11	1.15	12.5	90	1.02	2.43	-0.22	12.2	87.2
S047	1	40.71	1	1	1	7	2	28	33	4	4	2	3.4	50	0.11	0.06	0.24	4.8	54.5	0.43	-0.22	0.98	6.2	60.5	-0.35	-0.61	0.14	8.5	66.5	0.55	-0.66	1.3	9	68	0.32	-1.33	1.45	9.1	74	-0.6	-0.89	-0.26	13.5	86.3	2.18	1.94	1.71	11	82
S048	1	38.43	1	1	1	6	1	39	43	4	4	2	3.5	50	0.31	0.06	0.56	4.3	55	-0.4	0.03	-0.66	6.1	60	-0.46	-0.81	0.22	#NULL!	#NULL!	#NULL!	#NULL!	#NULL!	9	72	0.4	0.62	0.18	10	76	0.32	0.09	0.36	10.6	81	0.27	0.08	0.32	12.5	90
S049	1	38.71	1	3	3	4	1	26	29	3	4	2	3.2	50	-0.3	0.06	-0.44	4	52	-1.7	-2.27	0.69	6	61	-0.6	-0.33	-0.52	7.7	68	-0.36	0.02	-0.42	8.7	72	0	0.46	-0.23	9.6	75.5	0.02	-0.2	-0.01	10.7	82	-0.2	-0.1	-0.15	#NULL!	#NULL!
S050	1	40.71	1	1	1	4	1	32	32	4	4	3	3.85	50	0.98	0.06	1.6	5.2	56.9	0.59	0.53	0.24	7.1	66	-0.68	0.88	2.16	9.1	70.5	1.23	1.28	0.77	9.5	71	0.83	0.05	1.12	10.4	76.5	0.68	0.29	0.71	9.2	78.5	-1.06	-1.12	-0.71	13.5	87
S051	2	42	3	3	3	5	2	29	26	3	3	2	3.3	50	0.15	0.46	-0.17	4.2	54	-0.07	0.06	-0.23	6.2	61	0.45	0.54	0.13	7.5	67	0.17	0.46	-0.04	9.1	69.8	1.05	0.33	1.23	10.2	76.5	0.94	0.68	0.87	#NULL!	#NULL!	#NULL!	#NULL!	#NULL!	12.8	87.2
S052	2	40.14	1	1	3	6	2	26	27	3	1	2	2.8	50	-0.99	0.46	-2.05	4	54	-0.67	-0.19	-0.77	6.4	62	0.64	0.94	0.04	8.4	66	1.13	0.09	1.49	8.2	70	0.21	0.44	0.05	9	74.5	0.02	0.13	-0.07	10.3	81	0.05	0.1	0	#NULL!	#NULL!
S053	2	39	1	1	1	9	1	25	32	4	4	3	3.1	50	-0.29	0.46	-0.87	4.35	53	0.18	-0.45	0.82	6.2	59.5	0.15	-0.58	0.82	7.5	64	0.21	-0.8	0.98	8.3	66	0.34	-1.19	1.36	9.5	71.5	0.48	-0.99	1.24	12.8	83	1.76	0.76	1.9	10	85
S054	1	38.71	1	1	1	5.5	3	29	33	4	4	2	3.65	50	0.6	0.06	1.02	4.8	55	0.5	0.1	0.63	6	60	-0.54	-0.73	0.02	7	68.5	-1.23	0.25	-1.79	9.5	73	1.39	1.68	0.88	10	74.5	0.25	-0.7	0.74	13	85	1.55	1.01	1.47	12.5	90
S055	2	39.43	1	1	3	6	3	26	29	4	4	2	3.35	50	0.25	0.46	-0.01	4.5	52	0.25	-1.14	1.83	6.1	60.1	0.02	-0.29	0.36	7.2	65.6	-0.18	-0.18	-0.03	9.2	71	1.17	0.92	1.03	9.5	72	0.48	-0.79	1.12	11.5	85	0.9	1.39	0.28	11.4	84.4
S056	1	40.14	1	1	1	6	2	26	30	4	4	3	3.15	50	-0.41	0.06	-0.62	4.5	53.5	0.01	-0.67	0.96	6.6	62	-0.04	-0.21	0.14	8	67	0.03	-0.37	0.4	8.8	68	0.11	-1.35	1.19	10.1	74	0.41	-0.75	0.99	12	88.9	0.83	2.45	-0.47	11	83
S057	2	40	1	1	1	6	3	26	27	4	4	3	2.8	49	-0.99	-0.08	-1.35	4	53	-0.37	-0.39	-0.09	6	61	0.19	0.54	-0.23	7.5	68	0.14	0.85	-0.36	7.8	68.5	-0.18	-0.15	-0.07	8.7	73.7	-0.23	-0.13	-0.26	10.3	83	-0.54	0.27	-0.85	10	84.5
S058	1	40.57	1	1	3	6.5	2	30	38	4	4	2	3.7	50	0.7	0.06	1.17	5.5	55	1.41	-0.04	2.14	7.7	62	1.5	0.08	1.94	8.5	67	0.57	-0.4	1.13	9.7	71.2	1.08	0.24	1.3	10.3	74.2	0.57	-0.71	1.16	10.5	80	0.2	-0.27	0.44	13.8	87.5
S059	1	41.86	1	1	3	6	2	32	35	4	4	3	3.85	50	0.98	0.06	1.6	5.2	57	1.04	1.06	0.17	#NULL!	#NULL!	#NULL!	#NULL!	#NULL!	8.5	69	0.61	0.61	0.44	9.7	72	0.98	0.39	1.07	10.5	79	0.72	1.23	0.27	12	83	0.58	0.6	0.39	#NULL!	#NULL!
S060	2	38.86	1	2	2	6	3	27	28	4	4	3	3	50	-0.52	0.46	-1.25	4.4	53	-0.19	-0.93	0.94	6	59	0.19	-0.41	0.72	7	65	-0.44	-0.49	-0.13	8.4	69	0.34	-0.12	0.59	9.4	78	0.37	1.47	-0.35	#NULL!	#NULL!	#NULL!	#NULL!	#NULL!	10.2	84.5
S061	1	40.71	1	1	3	8	3	27	30	4	3	3	3.3	50	-0.1	0.06	-0.09	4.7	56	0.41	0.69	-0.33	6.9	65	0.66	1.72	-0.64	7.9	68.5	-0.24	0.06	-0.28	9	72.5	0.38	0.81	0.03	10.5	75	0.76	0.92	0.48	10	80.5	-0.19	-0.08	-0.21	11.7	86
S062	1	39.43	1	1	1	6	1	29	28	4	4	3	3	50	-0.73	0.06	-1.19	#NULL!	#NULL!	#NULL!	#NULL!	#NULL!	6.3	60.5	-0.12	-0.48	0.33	8.6	69.5	0.22	-0.04	0.42	9	71	0.38	0.13	0.48	11.5	78.6	1.6	1.15	1.42	12	85	0.83	1.01	0.52	12	86
S063	2	39.4	1	1	3	5	3	32	41	3	3	2	3.25	50	0.04	0.46	-0.34	4.8	55	0.73	0.38	0.58	6.6	60	0.29	0.03	0.41	8.1	65	0.62	0.34	0.62	9	69	1.41	0.46	1.63	9.3	74.5	0.26	0.07	0.29	11.3	83	0.79	0.76	0.56	12.8	87
S064	1	40.71	1	1	1	6	1	32	32	4	4	3	2.95	50	-0.84	0.06	-1.38	4.5	54.5	-0.13	-0.29	0.24	7.1	59.5	0.9	-0.97	2.24	9	67.5	1.1	-0.17	1.62	10	71	1.36	0.15	1.72	11	75.5	1.16	-0.21	1.6	11.8	82	0.68	-0.1	1.02	13	85
S065	2	38	1	1	1	6	1	28	28	4	4	2	3.55	50	0.67	0.46	0.63	4.2	54	-0.37	-0.25	-0.23	#NULL!	#NULL!	#NULL!	#NULL!	#NULL!	7	67	-0.39	0.48	-0.81	8.5	70	0.44	0.3	0.44	9	75	0.03	0.34	-0.18	10.5	80	0.15	-0.37	0.44	12.5	84.5
S066	1	38.29	1	3	3	6	3	32	31	4	4	2	4.5	50	2.14	0.06	3.24	5.4	57	1.14	0.85	0.61	7.4	63	1.09	0.48	1.05	8	67	-0.03	-0.47	0.4	10	71	1.35	0.13	1.72	9.6	77	0.13	0.33	-0.37	14	90	2.22	2.87	1.17	12.7	86.2
S067	2	39.71	1	3	2	5	1	27	26	4	4	2	3.45	50	0.47	0.46	0.32	4.1	52	-0.19	-0.9	0.85	6.4	61	0.67	0.5	0.47	8.8	67.5	1.47	0.68	1.52	9.5	69	1.45	0.12	1.89	10.3	77.5	1.07	1.21	0.76	10.6	79	-0.29	-1.23	0.38	13	90.5
S068	1	37.43	3	2	2	4	3	34	41	4	4	2	2.7	49	-1.42	-0.47	-1.7	#NULL!	#NULL!	#NULL!	#NULL!	#NULL!	5.7	59	-1.15	-1.47	-0.02	7.4	67	-0.92	-0.77	-0.55	9	70	0.18	-0.72	0.8	9.1	73.5	-0.63	-1.16	-0.12	12	80	1.11	-0.59	1.88	#NULL!	#NULL!
S069	1	37.43	1	3	2	4	3	30	32	6	6	5	2.4	49	-2.15	-0.47	-3.11	#NULL!	#NULL!	#NULL!	#NULL!	#NULL!	4.7	55	-2.75	-3.42	0.38	7.1	66.5	-1.29	-1	-0.87	9	70	0.18	-0.72	0.8	8.7	73.5	-1.04	-1.16	-0.67	10	80	-0.81	-0.84	-0.53	#NULL!	#NULL!
S070	1	38.57	3	2	2	5	3	30	30	4	3	2	4	50	1.26	0.06	2	5	57	0.6	0.92	-0.29	6.5	61.1	0.17	-0.15	0.39	8.2	68.5	0.22	0.28	0.18	9.1	69.2	0.46	-0.73	1.19	#NULL!	#NULL!	#NULL!	#NULL!	#NULL!	11.5	80	0.43	-0.88	1.14	#NULL!	#NULL!
S071	1	40	1	1	2	5	1	28	31	4	4	3	3.2	50	-0.3	0.06	-0.44	4.5	55.5	0.01	0.36	-0.48	6.1	61	-0.46	-0.33	-0.32	7.1	66	-1.13	-0.96	-0.68	8.1	69.5	-0.7	0.77	-0.31	9	74	-0.79	-1.09	-0.39	11.5	81	0.45	-0.47	0.93	11.3	85.2
S072	2	37.71	1	1	1	6	3	34	32	4	4	3	2.7	50	-1.23	0.46	-2.49	3.7	52.5	-0.93	-0.64	-0.62	#NULL!	#NULL!	#NULL!	#NULL!	#NULL!	7.5	65	0.22	-0.33	0.62	9	69	1	0.08	1.33	9	72	0.04	-0.79	0.54	10.8	84	-0.12	0.64	-0.52	#NULL!	#NULL!
S073	2	39.57	1	1	2	7	3	31	31	4	4	2	3.25	50	0.04	0.46	-0.34	4.7	56	0.75	1.08	-0.27	6.7	62	0.98	0.9	0.54	8.2	66	0.92	0.06	1.24	10	71	1.83	0.9	1.9	10.3	78.5	0.99	1.39	0.55	12.5	80.5	1.54	-0.18	2.2	12.7	86
S074	2	39.57	1	1	3	6	1	33	37	4	4	2	3.35	50	0.25	0.46	-0.01	4.2	54	0.11	0.25	-0.23	6.1	60	0.29	0.03	0.41	7.1	66.5	-0.24	0.31	-0.49	9	72	1.01	1.36	0.54	8.9	75	-0.05	0.37	-0.31	11.8	79	1.08	-0.7	1.91	12.5	88
S075	1	39	1	1	1	4	1	30	33	4	4	3	2.5	50	-1.9	0.06	-3.36	3.8	52	-1.51	-1.71	0.11	5.7	60	-0.94	-0.69	-0.6	7	68	-1.21	0.04	-1.61	8.5	71	-0.18	0.07	-0.21	9.1	73	-0.54	-1.17	0.02	11.8	82.5	1.12	0.58	1.15	#NULL!	#NULL!
S076	2	41.14	1	1	3	6	1	31	30	4	4	2	3.8	50	1.18	0.46	1.35	4.7	54.8	0.69	0.41	0.48	5.9	59	-0.08	-0.6	0.54	7	66	1.08	0.65	1.03	8.4	67.5	0.43	-0.58	1.03	8.8	74	-0.16	-0.06	-0.2	10	80	-0.19	-0.25	-0.1	10.5	85.5
S077	1	39.43	1	1	1	6	1	33	39	5	4	3	3.3	50	-0.1	0.06	-0.09	#NULL!	#NULL!	#NULL!	#NULL!	#NULL!	7.6	63	1.36	0.52	1.36	9	71	1.1	1.47	0.48	10	73	1.39	1.1	1.14	10.5	77.5	0.76	0.71	0.59	12	83	0.73	0.04	0.99	12.8	87
S078	2	39.71	1	1	1	6	1	27	30	4	4	2	3.7	50	0.98	0.46	1.07	5.3	58	1.6	2.04	-0.1	7.1	65	1.53	2.44	0.03	10	70.5	0.75	0.77	0.51	10	71.5	1.8	0.63	2.03	10.9	77	1.5	0.97	1.47	10.7	81.4	0.36	0.24	0.34	12.3	87.2
S079	2	40.14	1	1	2	6	1	33	35	3	3	2	3.25	50	0.04	0.46	-0.34	4.1	50.8	-0.25	-1.57	1.63	5.5	60.2	-0.64	-0.03	-0.83	7.8	66	0.54	0.11	0.71	8	68	-0.08	-0.58	0.35	8	71	-0.74	-1.02	-0.36	11.5	80	0.93	-0.25	1.43	9.3	83
S080	2	40.43	3	2	2	7.5	1	27	29	4	4	3	2.8	50	-0.99	0.46	-2.05	4	54	-0.37	0.12	-0.77	6	61	0.19	0.54	-0.23	7.3	65.5	-0.02	-1.02	0.87	8	67.2	0.02	-0.72	0.6	8.7	71	0.04	-1.2	0.79	9.4	80	-0.7	-0.25	-0.8	10	86.1
S081	2	38.57	1	1	1	6	3	28	29	4	5	3	3.1	50	-0.29	0.46	-0.87	3.9	52.4	-0.55	-0.69	0.04	5.2	54.5	-0.95	-2.54	1.74	6	58	1.19	-0.86	2.27	9.1	67	2.49	0.49	2.96	9.8	71.5	0.73	-0.99	1.57	12	84	1.27	1.13	0.98	11.6	82.8
S082	1	38.71	1	1	3	6	3	36	36	5	5	4	3.3	50	-0.1	0.06	-0.09	4.2	57	-0.57	1.06	-2.43	5.7	61	-1.06	-0.37	-1.15	8.3	66	0.38	-0.82	1.21	9	69	0.42	-0.69	1.12	9.1	72	-0.54	-1.59	0.31	#NULL!	#NULL!	#NULL!	#NULL!	#NULL!	11.5	83
S083	1	40	1	1	2	5	2	25	29	3	2	2	3.3	50	-0.1	0.06	-0.09	4.1	53	-0.75	-0.99	0.27	5.4	60	-1.54	-0.9	-1.27	7.8	68	-0.16	0.17	-0.26	9	71	0.35	0.07	0.48	10.4	77	0.68	0.51	0.59	10	79	-0.81	-1.21	-0.32	14.5	89.7
S084	2	39.57	1	1	3	6	1	29	29	4	4	3	3.06	50	-0.38	0.46	-1.02	4.2	55.5	-0.25	1.08	-1.82	5.3	61	1.24	0.94	0.86	6.7	66	0.96	0.8	0.77	7.5	68	1.67	0.48	1.95	7.8	74.5	-0.96	0.11	-1.41	10	81	-0.19	0.1	-0.33	10.5	86.5
S085	1	40	1	3	3	5	1	29	34	4	4	2	3.2	50	-0.3	0.06	-0.44	#NULL!	#NULL!	#NULL!	#NULL!	#NULL!	6.4	60	-0.05	-0.81	0.78	8.2	68	0.25	0.09	0.35	9.5	72.5	0.86	0.77	0.68	10.1	78	0.41	0.93	0.02	10.5	86.5	-0.37	1.57	-1.54	11.8	90
S086	1	38.29	1	1	3	6	1	22	29	3	4	3	3	50	-0.73	0.06	-1.19	4.1	54	-0.75	-0.48	-0.47	6.7	62	0.28	0.08	0.32	8.2	68	0.13	-0.12	0.35	10	73.5	1.35	1.26	1	12	76	1.95	-0.02	2.46	#NULL!	#NULL!	#NULL!	#NULL!	#NULL!	#NULL!	#NULL!
S087	2	39	1	1	2	5.5	1	28	29	4	4	2	3.35	50	0.25	0.46	-0.01	4	54.6	-0.73	0.06	-1.18	5.4	60.8	-0.68	0.41	-1.32	7	68	-0.56	0.62	-1.13	7.6	68	-0.41	-0.4	-0.21	8	72.5	-0.89	-0.52	-0.9	9.5	77.7	-0.61	-1.04	-0.17	10.1	84.5
S088	1	36.14	1	1	2	4.5	1	33	33	4	4	3	2.8	48	-1.18	-1	-0.58	3.85	52.5	-1.21	-1.25	-0.09	6.1	61	-0.49	-0.37	-0.32	7.7	67.5	-0.28	-0.07	-0.24	8.5	71.2	-0.31	-0.11	-0.27	9	75	-0.58	-0.2	-0.66	9.7	78	-1.08	-1.58	-0.47	12.4	87.5
S089	1	39.43	1	1	1	6	3	31	31	4	4	2	3.62	50	0.55	0.06	0.93	4.4	54	-0.16	-0.41	0.35	6.2	62	-0.32	0.16	-0.62	7.6	65	-0.4	-1.23	0.54	8.7	69	0.07	-0.76	0.72	8.7	73.5	-0.95	-2.85	0.72	10.4	80	0.02	-0.47	0.34	11	82
S090	2	40.14	1	1	3	4.5	3	28	33	4	4	3	3.45	50	0.47	0.46	0.32	5	56	0.81	0.62	0.39	7	64	1.31	1.81	0.24	8.5	72	0.63	0.63	0.44	10	73.5	2.6	2.61	1.98	11	80.5	2.34	2.3	1.79	12	83	1.27	0.79	1.22	16	95
S091	2	39.86	1	1	1	5.5	2	31	31	4	5	2	3	50	-0.52	0.46	-1.25	4	52	-0.37	-0.9	0.58	6.5	60	0.61	-0.23	1.09	8.1	67	0.82	0.5	0.79	9	70	0.96	0.42	1.06	9.5	74	0.5	0.03	0.64	11.06	87	0.5	1.87	-0.66	#NULL!	#NULL!
S092	2	39.71	1	1	1	6	1	29	31	3	4	2	3.6	50	0.78	0.46	0.78	4.5	52	0.49	-0.9	1.83	6.4	58	-0.08	-1.96	1.9	7.8	64.5	0.53	-0.57	1.21	8.5	65	0.54	-1.59	1.93	8	71	-0.93	-1.18	-0.5	10.8	80.4	0.42	-0.13	0.66	10	82
S093	1	39.21	1	1	2	6	2	34	50	4	4	2	3.65	50	0.6	0.06	1.02	4.4	53	-0.36	-1.13	1.06	6.2	61	-0.44	-0.49	-0.12	7.8	65	-0.25	-1.38	0.85	8.6	69	-0.09	-0.88	0.58	#NULL!	#NULL!	#NULL!	#NULL!	#NULL!	10	80	-0.81	-0.84	-0.53	12.6	87
S094	1	38.43	1	2	2	4	3	36	36	4	4	3	3.38	50	0.07	0.06	0.17	6.9	53	-2.44	-1.33	1.94	8.3	64	2.78	1.97	2.03	8.3	67	0.24	-0.59	0.84	9.2	72	0.3	0.44	0.18	9.6	78	-0.12	0.77	-0.59	11	81	1.15	0.19	1.45	12.1	90.5
S095	1	39.86	1	2	2	4	1	27	27	4	4	2	3.4	50	0.11	0.06	0.24	4.75	56.5	0.42	0.87	-0.56	6.1	61	-0.4	-0.24	-0.32	8	67.3	0.06	-0.19	0.3	9	70.5	0.38	-0.1	0.64	9.4	76	-0.24	0.09	-0.38	11.5	83	0.45	0.27	0.49	11.3	87.5
S096	2	39	1	3	3	4	3	29	26	4	4	3	3.85	50	1.28	0.46	1.49	4.55	57	0.39	1.46	-1.24	6.8	63	1.18	1.43	0.3	8.2	67.4	0.66	0.2	0.8	10	73	1.85	1.79	1.42	11	76	1.64	0.76	1.77	10.4	82	0.66	0.47	0.6	#NULL!	#NULL!
S097	2	35.14	1	1	1	6	3	26	25	4	4	3	2.4	48	#NULL!	#NULL!	#NULL!	2.7	49.5	-3.72	-2.8	-2.13	5.1	57.5	-1.18	-1.23	-0.25	8.4	68.2	0.88	0.59	0.82	6.8	70	-1.46	0.2	-2.09	9.1	73	0	-0.69	0.41	11.5	85	0.85	0.68	0.76	11.4	88
S098	2	40.14	1	3	1	6	1	27	29	4	4	3	3.35	50	0.25	0.46	-0.01	4.1	54.5	-0.19	0.38	-0.83	6.8	60	0.11	-1.34	1.49	7.9	67.5	0.63	0.75	0.37	9	70.3	0.39	-0.17	0.7	10	74.5	0.86	0.11	1.08	11.5	82	0.93	0.44	0.99	12.1	87
S099	1	40	1	1	1	6	3	27	27	4	4	2	3.25	50	-0.2	0.06	-0.27	5	54.5	0.35	-0.63	1.43	7.9	63	1.81	0.69	1.81	9	69.5	1.11	0.79	0.96	10.8	70	2.1	-0.28	2.89	10.3	75.4	0.62	-0.09	0.86	14	86	2.22	1.39	2.09	13.5	87
S100	1	39	1	1	1	6	1	28	28	4	4	2	3	50	-0.73	0.06	-1.19	5.2	57.8	0.78	1.19	-0.36	6.5	61.9	0.14	0.2	0	9.5	71	1.57	1.42	1.12	10.6	73.5	1.92	1.3	1.68	11.2	76.5	1.37	0.3	1.57	11	84	0.05	0.64	-0.29	11.2	87
S101	1	41	1	1	1	6	4	34	35	3	3	2	3.6	50	0.51	0.06	0.87	4.5	54	-0.06	-0.48	0.6	6	62	-0.66	0.08	-1.03	8.4	65	0.43	-1.38	1.72	9	71.5	0.4	0.4	0.33	10	74.5	0.24	-0.71	0.74	11	84	0.01	0.54	-0.29	11.8	80
S102	1	39.21	1	1	2	6	1	29	31	4	4	2	3.5	50	0.31	0.06	0.56	4.5	55	0.01	0.1	-0.12	6.7	62	0.4	0.25	0.32	8.8	69	0.93	0.61	0.86	10	72	1.33	0.54	1.42	10.5	76.3	0.76	0.19	0.87	12	82	1.15	0.9	1	13.5	89.5
S103	1	38.71	1	1	1	6	2	29	33	4	4	2	3.9	50	1.08	0.06	1.74	4.6	56	0.04	0.48	-0.59	5.7	60	-1.35	-1.26	-0.6	8	68	0.01	0.07	0.05	8.3	66.8	-0.45	-1.93	0.92	9	73.5	-0.7	-1.1	-0.26	10.5	82	-0.36	-0.09	-0.38	12.1	87
S104	2	39.14	1	1	3	6	1	26	29	3	3	2	3.1	50	-0.29	0.46	-0.87	4.2	54	-0.14	0	-0.23	6.2	62	0.45	1.02	-0.3	8.4	67	0.93	0.16	1.18	9.2	70.2	1.16	0.56	1.24	10.9	76.5	1.5	0.78	1.57	#NULL!	#NULL!	#NULL!	#NULL!	#NULL!	13.2	91
S105	2	37.43	1	1	3	5	1	26	29	4	3	3	2.55	50	-1.6	0.46	-3.17	4	56	-1	0.47	-2.11	5.3	59.5	-1.02	-0.47	-0.9	7.9	66.9	0.62	0.46	0.56	7.8	71.2	0.95	0.9	0.74	9	75	-1.13	0.4	-1.83	11	80	0.52	-0.37	0.95	11	89
S106	1	40.57	1	1	1	6	1	22	25	4	4	2	3.5	53	0.31	1.65	-1.59	5.2	56	0.97	0.48	0.84	7.3	66	1.15	2.2	-0.34	9.6	72.2	1.81	2.23	0.89	10.2	74.5	1.55	1.74	0.97	11.1	80.2	1.26	1.81	0.68	10.2	80.5	-0.63	-0.65	-0.4	12.2	92
S107	1	40.57	1	1	1	4	1	26	29	4	4	2	3.15	50	-0.41	0.06	-0.62	4.8	55	0.36	-0.04	0.63	7.1	63.5	0.9	0.98	0.34	9.1	69	1.17	0.49	1.25	10	71.5	1.31	0.27	1.57	10.1	76	0.41	0.09	0.48	12	81.5	-0.81	-1.59	-0.1	13.3	89
S108	2	40.14	1	1	1	5.5	1	28	28	4	4	2	3.7	50	0.98	0.46	1.07	4.6	56.5	0.78	1.53	-0.82	6.7	62	1.06	1.02	0.54	9	70.5	1.69	2.07	0.92	9.5	72	1.48	1.45	1.12	11.5	74.5	1.98	0.15	2.53	10.3	79	0.05	-0.6	0.45	#NULL!	#NULL!
S109	2	41	1	3	3	6	1	29	34	5	4	3	3.75	50	1.08	0.46	1.21	4.74	56	0.76	1.02	-0.18	#NULL!	#NULL!	#NULL!	#NULL!	#NULL!	7.7	66.5	0.35	0.19	0.41	8.1	70	0.06	0.34	-0.09	9.5	75	0.43	0.26	0.42	#NULL!	#NULL!	#NULL!	#NULL!	#NULL!	12.8	90.5
S110	1	39.57	1	3	3	6	1	33	32	4	4	2	3.45	50	0.21	0.06	0.4	5	57	0.67	0.99	-0.29	#NULL!	#NULL!	#NULL!	#NULL!	#NULL!	9.8	70.8	1.88	1.35	1.55	11	72	2.27	0.62	2.51	12	76	1.94	-0.05	2.46	10.8	79	0.37	-0.73	0.97	#NULL!	#NULL!
S111	1	38.29	1	1	1	6	3	33	39	4	4	2	3.15	50	-0.41	0.06	-0.62	5.1	58	0.82	1.5	-0.73	#NULL!	#NULL!	#NULL!	#NULL!	#NULL!	10.1	69	2.17	0.53	2.45	10.5	73	1.69	0.78	1.7	12.5	75	2.35	-0.39	3.16	12.6	86.5	1.61	1.92	0.92	#NULL!	#NULL!
S112	2	38.29	1	1	1	5	3	25	25	4	4	2	4.75	50	2.93	0.46	3.67	5	57	0.83	1.59	-0.75	6	59.5	0.19	-0.17	0.47	7.6	66.3	0.25	0.1	0.33	8.6	70	0.49	0.2	0.57	9.1	73.5	0.11	-0.26	0.29	12.8	87.5	1.77	2.34	0.86	12.5	89
S113	2	38	1	1	1	5	3	35	37	3	3	3	3.3	48	0.15	-0.62	1.13	4.6	52	0.48	-1.08	2.05	6.9	59.5	1.09	-0.47	1.94	8.6	64	1.37	-0.7	2.39	9	66.5	1.03	-0.92	2.04	12.3	72	2.49	-0.82	3.83	12.5	85	1.58	1.48	1.19	11.5	84
S114	2	39	1	3	1	6.5	1	32	31	4	4	3	3.34	50	0.23	0.46	-0.04	4.9	56	0.95	0.95	0.19	5.7	60	-0.22	0.07	-0.33	7.2	65	-0.13	-0.35	0.8	8	67	0.03	-0.79	0.66	8.7	71.7	-0.25	-0.94	0.25	12.6	86.5	1.65	1.99	0.92	10.5	83
S115	1	40.29	1	1	1	7	3	32	31	4	4	3	3.8	50	0.89	0.06	1.46	5	55	0.54	-0.17	1.09	6.8	63	1.38	1.72	0.38	9.3	72.5	1.25	1.89	0.42	9.5	75	0.73	1.64	0	10.4	78	0.32	0.8	2.49	11.5	81	0.92	0.08	1.21	12.8	91
S116	2	36	1	1	3		3	33	28	4	4	2	2.5	45	-1.73	-2.23	0.17	3.35	49	-1.76	-2.55	0.65	#NULL!	#NULL!	#NULL!	#NULL!	#NULL!	7.7	65	0.37	-0.45	0.9	7.5	66	-0.48	-1.17	0.28	8.9	70	-0.13	-1.74	0.94	11	83	0.49	0.59	0.27	#NULL!	#NULL!
S117	1	39.14	1	2	2	6.5	3	34	37	4	4	2	2.85	50	-1.07	0.06	-1.79	4.3	54	-0.6	-0.68	0.08	6.9	62.5	0.48	0.24	0.44	8.7	69.5	0.78	0.77	0.55	9.6	70.4	0.92	-0.24	1.43	10.8	78.5	1.01	1.09	0.71	10	85	-0.18	1.49	-1.32	16	91.5
S118	1	38.86	1	1	1	5.5	3	36	37	4	4	2	3.5	50	0.31	0.06	0.56	4.8	58	0.36	1.5	-1.47	6.8	66	0.53	2.2	-1.22	9	70	1.1	1	0.8	9.2	71	0.61	0.19	0.74	9.6	75.6	-0.04	-0.06	-0.03	#NULL!	#NULL!	#NULL!	#NULL!	#NULL!	11	81.7
S119	1	39.86	1	3	2	5.5	2	30	33	4	4	2	3.15	50	-0.41	0.06	-0.62	4.8	55	-0.21	-0.63	0.63	7	63	0.75	0.69	0.39	8.75	67.5	0.82	-0.19	1.29	9.5	67.5	0.78	-1.86	2.41	9.5	73.8	-0.13	-0.8	0.31	12	79	0.73	-1.42	1.83	11	85
S120	2	38.71	1	3	2		3	28	30	4	4	2	2.4	48	-1.99	-0.62	-2.47	3.2	52	-2.2	-1.14	-1.93	5.5	60	-0.88	-0.45	-0.73	7.7	66	0.42	0.09	0.57	7.5	66.5	-0.49	-0.98	0.12	8.7	72.5	-0.26	-0.66	0.04	11	81	0.58	0.1	0.73	12	83
S121	2	41	1	1	1	6	2	28	31	4	4	3	2.9	50	-0.75	0.46	-1.64	3.8	54	-0.61	0.25	-1.36	5.1	60	-1.1	0.07	-1.59	6.6	65	-1.59	-1.67	-0.78	7	66	-1.11	-1.27	-0.48	7.7	71	-1.26	-1.2	-0.93	#NULL!	#NULL!	#NULL!	#NULL!	#NULL!	10.2	84
S122	1	42.14	1	1	3	8	1	20	25	2	2	2	3.14	50	-0.43	0.06	-0.66	4.4	54	-0.09	-0.34	0.35	6.2	61	-0.26	-0.24	-0.12	7.8	68	-0.41	-0.26	-0.26	9	72	0.4	0.62	0.18	9.4	75	-0.24	-0.33	-0.13	11.1	80	0.29	-0.5	0.72	11.3	87
S123	1	40.86	1	1	2	6	3	30	27	4	4	2	3.3	50	-0.1	0.06	-0.09	4.7	53	0.34	-0.92	1.78	6.2	62	-0.41	0.04	-0.62	8	68	0.06	0.14	0.05	8.8	72	0.01	0.25	-0.1	10.1	74	0.31	-0.97	0.99	10.9	85.4	-0.15	0.9	-0.77	12.6	89
S124	1	38.29	1	1	1	6	1	28	30	4	4	2	3.25	50	-0.2	0.06	-0.27	4.3	54	-0.26	-0.34	0.08	7.5	64.5	1.1	1.04	0.58	9	71	1.14	1.54	0.48	9.8	74	1.05	1.25	0.63	10.3	78	0.61	0.97	0.26	#NULL!	#NULL!	#NULL!	#NULL!	#NULL!	12.3	92
S125	2	39.71	1	1	1	6	1	34	35	4	5	2	3.7	50	0.98	0.46	1.07	5	55	0.46	-0.26	1.02	6.5	61	0.71	0.39	0.64	9.1	71	1.76	2.26	0.91	10	75	1.7	2.29	0.97	11	79	1.64	1.92	1.16	10.2	78	-0.62	-1.57	0.14	14	90
S126	1	34.71	3	3	1	7	3	32	34	4	4	2	2.55	49	-1.78	-0.47	-2.38	3.7	52	-1.42	-1.44	0.19	6.4	61	-0.02	-0.26	0.26	8	68.5	0.14	0.53	-0.12	9	72	0.4	0.62	0.18	9.9	76.5	0.26	0.37	0.12	12.4	86	1.3	1.28	0.95	12.5	87.4
S127	2	34.71	3	1	1	7	3	32	34	4	4	2	2.25	48	#NULL!	#NULL!	#NULL!	3	49	-2.4	-2.43	-0.56	7	66	1.39	2.87	0.48	7	66	-0.28	0.23	-0.48	9	72	1.01	1.36	0.54	8.5	73	-0.4	-0.34	-0.34	12	85	1.29	1.54	0.75	10.7	86
S128	1	39.21	1	1	1	6	3	32	36	3	2	2	2.5	50	-1.9	0.06	-3.36	4.5	53.5	0.52	-0.17	0.96	7.3	64	1.15	1.23	0.46	9	67	1.15	-0.3	1.79	10	69	1.36	-0.76	2.34	12	74	2.01	-0.75	2.95	11.5	82	0.45	-0.1	0.72	13.5	89
S129	1	39.14	1	3	3	6	3	31	45	4	4	1	3.55	50	0.41	0.06	0.72	5.1	57	0.89	1.06	-0.06	#NULL!	#NULL!	#NULL!	#NULL!	#NULL!	7	64	-1.39	-2.12	-0.04	7.5	66	-2.04	-3.28	-0.04	9.5	75	-0.15	-0.33	0	10	80	-0.81	-0.84	-0.53	12	86
S130	1	35.86	3	3	2	6	3	32	31	4	4	3	2.5	49	-1.9	-0.47	-2.62	3.6	52	-1.76	-1.57	-0.51	#NULL!	#NULL!	#NULL!	#NULL!	#NULL!	7.4	64	-0.89	-2.12	0.62	8	68	-0.82	-1.45	0.05	8.2	71	-1.49	-2.01	-0.65	11.5	81	0.42	-0.53	0.93	#NULL!	#NULL!
S131	1	35.86	3	3	2	6	3	32	31	4	4	3	2	48	#NULL!	#NULL!	#NULL!	3.2	54	-2.59	-0.55	-3.47	#NULL!	#NULL!	#NULL!	#NULL!	#NULL!	7.6	65	-0.65	-1.65	0.54	8.5	66.5	-0.26	-2.12	1.3	8.4	69.5	-1.27	-2.64	0.13	10	80	-0.81	-0.84	-0.53	#NULL!	#NULL!
S132	2	35	1	1	1	5	3	28	29	4	4	2	2.89	48	-0.77	-0.62	-0.32	4.6	53.5	0.53	1.02	-0.51	5.2	58.5	-0.95	-0.65	-0.59	8	69	0.52	1.01	0.06	8.5	71.5	0.54	1.15	0.04	9.8	74.4	0.14	-0.58	0.52	10.7	78	0.32	-1.01	1.07	11.6	83.5
S133	2	38.29	1	1	1	5	3	36	34	4	4	2	3.15	50	-0.18	0.46	-0.69	4	54	-0.78	-0.3	-0.77	5.6	60	-0.39	0.03	-0.53	7.8	69	0.54	1.43	-0.22	8.2	70	0.12	0.24	0.05	9	73	-0.04	-0.6	0.29	11.5	85	0.9	1.4	0.28	11.5	86.5
S134	2	39	1	1	1	7	1	30	38	4	4	3	3.4	50	0.36	0.46	0.16	4.5	54	0.25	-0.12	0.53	7	60	1.1	-0.38	1.86	9.3	68.2	1.96	1.08	1.89	9	72	1	1.34	0.54	10.5	76	1.2	0.57	1.28	10.3	82	0.02	0.36	-0.23	11.4	87.2
S135	1	38.57	1	3	3	4	1	28	32	4	4	2	3.15	50	-0.41	0.06	-0.62	4.6	54.5	-0.41	-0.76	0.49	7.4	62	1.27	0.25	1.49	9.6	69.5	1.71	0.79	1.71	10	70	2.38	-0.38	3.32	10.8	77	1.02	0.5	1.04	#NULL!	#NULL!	#NULL!	#NULL!	#NULL!	13.2	87
S136	1	40.43	1	1	3	5	1	28	27	4	4	3	3.75	50	0.8	0.06	1.32	4.3	54.2	-1.16	-1.16	-0.06	8.2	63.2	2.14	0.79	2.15	9.5	71.1	0.52	0.35	0.5	10.5	72.5	1.81	0.81	1.84	10	75	0.23	-0.53	0.61	10.4	83	0.07	0.64	-0.36	12.5	87.5
S137	1	38.43	1	3	2	5	1	37	37	4	4	3	2.75	50	-1.3	0.06	-2.22	4.1	54	-1.27	-1.01	-0.47	6.8	61	0.03	-0.97	0.98	8	66.7	-0.23	-0.96	0.51	8.9	69	0.17	-0.98	0.99	8.8	73	-0.96	-1.43	-0.39	10	82	-0.82	-0.13	-0.98	12.3	86
S138	1	39.43	1	1	3	6.5	1	28	28	4	4	2	3.79	50	0.87	0.06	1.43	5	57.5	0.88	1.46	-0.63	7.7	64	1.59	1.18	1.1	9.5	71.8	1.66	1.57	1.12	10.5	74.5	1.76	1.61	1.31	11	75	1.16	-0.42	1.72	9.4	78	-1.36	-1.57	-0.85	14.4	95
S139	1	40	1	2	2	6	1	29	28	4	4	3	3.6	50	0.51	0.06	0.87	4.9	56	0.65	0.62	0.16	7.9	66	1.84	2.2	0.62	9.6	71.5	1.75	1.8	1.09	10.2	73	1.82	2.42	0.94	10.6	77.3	0.75	1.3	0.27	11.5	84.5	0.93	1.3	0.4	13.1	89
S140	2	40.71	1	3	3	6	1	27	32	4	4	3	3	50	-0.52	0.46	-1.25	3.9	56	-0.55	1.15	-2.41	6.3	61	0.66	0.66	0.3	9	71	1.58	2.09	0.79	10.5	73	2.23	1.77	1.93	11	79	1.64	1.92	1.16	#NULL!	#NULL!	#NULL!	#NULL!	#NULL!	13.3	91.5
S141	2	41	1	1	3	4	1	33	32	4	4	2	3.2	50	-0.07	0.46	-0.52	4.7	55	0.69	0.51	0.35	6.4	67	0.7	3.39	-1.84	8.3	69	0.92	1.19	0.46	8.8	70	0.82	0.5	0.82	9.3	76	0.3	0.74	-0.04	11.2	82	0.73	0.44	0.7	11.5	86
S142	2	40.43	1	3	3	6	1	31	31	4	4	3	3.25	50	0.04	0.46	-0.34	3.7	51.5	0.99	-1.22	0.07	5.8	57.5	-0.17	-1.23	1.14	7	64	-0.48	-1	0.24	7.4	66.1	-0.6	-1.15	0.1	7.9	69	-1.05	-1.99	-0.08	12.9	85	1.84	1.5	1.53	9.3	79.5
S143	1	38.57	1	1	1	6.5	3	31	34	4	4	3	3.1	50	-0.52	0.06	-0.81	4.2	56	0.49	1.59	-1.69	7.6	67	1.27	2.34	-0.22	8.4	68.4	0.52	0.35	0.5	8.5	75.5	-0.12	2.23	-1.5	9.6	80.5	0.29	2.54	-0.98	11.5	83	0.45	0.27	0.49	12.8	91
S144	2	40.86	1	1	3	6	1	39	48	4	4	3	3.6	50	0.78	0.46	0.78	5.6	57	1.9	1.4	1.04	8.5	64	2.49	1.25	2.27	10.5	69	3	1.56	2.9	12	73	3.24	1.64	3.3	12.8	80.2	2.64	1.95	2.5	9.9	80.5	-0.34	-0.22	-0.33	13.1	90
S145	1	38.29	1	2	2	5	3	33	35	4	4	3	3.05	50	-0.62	0.06	-1	4.1	54	-1.4	-1.14	-0.47	7.2	67	1.06	2.74	-0.89	7.2	67	-0.84	-0.23	-0.89	7.7	69.5	-1.11	-0.67	-0.94	8.5	75.7	-1.2	-0.13	-1.56	11.5	87	0.31	1.42	-0.52	11	85
S146	2	39.71	1	1	1	6	1	28	34	4	4	3	3.45	50	0.47	0.46	0.32	4.8	52.5	0.46	-1.18	2.17	#NULL!	#NULL!	#NULL!	#NULL!	#NULL!	8	66	0.67	-0.03	0.98	8.5	67	0.52	-0.79	1.3	9.5	74.5	0.46	0.13	0.53	14.2	86.3	2.26	1.3	2.19	#NULL!	#NULL!
S147	1	39.29	1	1	3	6	1	27	33	4	4	3	3.2	50	-0.3	0.06	-0.44	4.6	55.1	-0.47	-0.51	0.06	7.1	63.7	0.82	0.95	0.25	8	67	0.01	-0.04	0.4	10	72	1.36	0.6	1.42	10	77	0.29	0.45	0.13	11	82	0.05	-0.1	0.19	13.5	90
S148	1	40.43	1	3	2	4	1	25	26	4	4	2	3.1	50	-0.52	0.06	-0.81	4.2	55	-0.84	-0.24	-0.94	5.6	60	-1.27	-0.94	-0.82	7.2	64	-1.04	-1.96	0.3	7.33	66.5	-1.49	-1.89	-0.48	7.6	69	-2.19	-2.89	-0.93	11.3	82.6	0.29	0.13	0.37	9.7	80
S149	1	38.86	1	1	3	5	1	31	32	4	4	3	3	50	-0.73	0.06	-1.19	4.9	56.5	0.58	0.8	-0.19	7.3	65	0.84	1.25	0.06	7.5	69	-0.58	0.53	-1.1	8.2	73	-0.47	1.06	-1.26	9.7	80	0	1.67	-0.91	#NULL!	#NULL!	#NULL!	#NULL!	#NULL!	#NULL!	#NULL!
S150	1	38.43	1	1	3	5.5	3	39	30	4	4	3	3.4	50	0.11	0.06	0.24	4.4	53.8	-0.23	-0.58	0.49	6.7	62	0.23	-0.01	0.32	8.7	68	0.73	-0.03	1.05	9.5	70	0.98	-0.12	1.43	10	78	0.24	0.75	-0.1	11	84	0.54	0.33	0.56	12.5	91
S151	1	37	1	1	3	6	4	28	27	4	4	3	3.35	50	0.01	0.06	0.07	4.8	55	0.36	-0.04	0.63	7.7	62	1.56	0.16	1.94	8.05	70	-0.12	0.66	-0.55	11	72.2	2.25	0.67	2.46	11.2	73.8	1.37	-0.83	2.23	10	81	-0.4	-0.35	-0.33	13	87
S152	1	41.71	1	1	1	6	3	38	41	3	3	3	3.7	50	0.7	0.06	1.17	#NULL!	#NULL!	#NULL!	#NULL!	#NULL!	8	68	2.44	4.07	0.11	8.5	70	0	0.04	0.05	9	72.5	0.39	0.83	0.03	9.8	77	0.11	0.45	-0.12	9.8	82.5	-0.36	0.6	-0.92	13.5	90
S153	1	39.57	1	1	1	6	1	30	33	4	4	3	3.5	50	0.31	0.06	0.56	4.8	55	0.29	-0.1	0.63	6.2	62	-0.29	-0.21	-0.62	8.2	70	0.25	1.03	-0.33	8.4	73	-0.37	0.8	-0.96	9	76.1	-0.76	-0.14	-0.94	10	82	-0.87	-0.24	-0.98	11.5	88
S154	1	38.14	1	3	3	6	3	37	39	4	4	2	3.05	50	-0.62	0.06	-1	4	54	-0.93	-0.48	-0.72	6.3	60	1.59	1.67	0.7	7.8	66	-0.25	-0.91	0.47	8.9	71	0.29	0.17	0.35	10.6	77	0.48	0.46	0.36	10.5	74	-0.37	-3.06	1.44	12.8	90.5
S155	1	41	1	2	2	5	3	26	43	4	4	2	3.2	50	-0.3	0.06	-0.44	4.5	55	0.01	0.1	-0.12	7.5	68	1.3	3.05	-0.74	7.5	67.5	-0.62	-0.24	-0.56	9.1	71	0.43	0.03	0.61	9	76	-0.65	0.08	-0.92	9.5	81	-0.61	0.09	-0.92	12.3	87
S156	2	40.57	1	1	1	5	1	27	37	4	4	2	3.5	50	0.57	0.46	0.47	4.7	56.5	0.62	0.77	-0.12	7	61	1.39	0.5	1.42	8	70.5	0.73	2.07	-0.36	9.4	75	1.35	2.61	0.3	8.9	72.5	0.08	-0.3	0.29	12.5	86	1.58	1.82	0.95	13.5	92
S157	2	40	1	3	3	6	3	25	25	4	4	3	3.3	50	0.15	0.46	-0.17	4.4	56	0.27	1.08	-1.01	7	64	1.39	1.93	0.24	8.2	66	0.96	0.13	1.24	8.8	68	0.83	-0.33	1.37	9.7	75	0.65	0.37	0.64	10	78	-0.26	-1.07	0.34	12.5	86.5
S158	1	36	1	3	2	5	1	26	27	4	4	2	3.1	50	-0.52	0.06	-0.81	4.8	54	0.43	-0.48	1.33	8	54	1.7	0.36	1.95	9.2	69	1.34	0.61	1.38	10.2	74.2	1.45	1.39	1.05	10.8	78	1.03	0.93	0.82	11	80	0.6	-0.21	0.95	16.7	91
S159	1	39	1	1	1	4	1	36	37	4	4	2	3.15	50	-0.41	0.06	-0.62	4.4	55	-0.23	0.03	-0.38	7	64.5	0.66	1.3	-0.25	8	66	0.06	-0.79	0.77	8.3	70	-0.36	-0.3	-0.18	8.8	74	-0.92	-0.91	-0.67	14	85.5	2.21	1.16	2.21	12.5	86
S160	2	38.14	1	3	1	6	1	35	39	4	4	2	2.95	50	-0.63	0.46	-1.44	3.8	52	-0.86	-1.02	0.03	6.7	60	1.06	0.07	1.4	9	67	1.81	0.74	1.9	9.3	70.3	1.33	0.77	1.32	10.7	77	1.43	1.16	1.28	10.4	81	0.13	0.1	0.11	14	92
S161	2	41.29	1	1	3	5	1	27	25	4	4	2	3.2	50	-0.07	0.46	-0.52	#NULL!	#NULL!	#NULL!	#NULL!	#NULL!	6.5	62	0.71	0.86	0.21	7.3	64	0	-0.77	0.69	7.9	68	-0.06	-0.33	0.22	8.5	72	-0.45	-0.85	-0.09	10.3	80	-0.6	-0.96	-0.17	10.5	85
S162	2	41	1	1	1	4	1	24	23	4	4	2	3.1	50	-0.29	0.46	-0.87	4.1	53	-0.37	-0.57	0.18	5.75	60	0.31	-0.12	0.58	7.2	64.5	-0.17	-0.64	0.36	7.66	65.2	-0.33	-1.55	0.78	8.2	70.6	-0.76	-1.41	-0.11	11.7	84.5	1.04	1.24	0.59	10.4	82
S163	2	39.86	1	1	1	5	1	30	35	4	4	3	4	52	1.57	1.53	0.58	5	56	1.28	1.15	0.41	7	63.5	1.28	1.53	0.42	8.9	68.5	1.52	1.05	1.35	8.65	70.6	0.6	0.59	0.47	8.8	76.5	0.6	2.19	-0.44	10.6	82	0.14	0.29	-0.01	11.3	85.5
S164	2	35.71	1	1	1	7	3	33	31	4	4	2	2.65	48	-1.35	-0.62	-1.3	3.8	53.5	-1.21	-0.62	-1.01	6	60	0.16	0.03	0.23	7.4	65	0.1	-0.35	0.48	9.2	71	1.15	0.86	1.03	10.1	77	-1.05	2.26	-2.87	10.2	78	-0.03	-0.93	0.55	11.3	86.5
S165	2	40.86	1	1	3	5	1	34	36	4	4	2	3.7	50	0.98	0.46	1.07	4.3	55	0.1	0.57	-0.63	6.1	63	0.05	1.1	-0.9	7.8	66.8	0.49	0.37	0.45	8.5	72	0.47	1.2	-0.09	8.8	74.5	-0.15	0.15	-0.32	9.9	82.5	-0.31	0.52	-0.81	10.5	85.3
S166	2	38.43	1	1	1	5	3	36	36	4	4	2	3.6	50	0.78	0.46	0.78	4.3	55	0.16	0.64	-0.63	5.7	62	0.58	0.67	0.21	8.25	68.5	0.93	1.09	0.54	9.25	72.5	1.24	1.51	0.77	9.5	77.5	0.45	1.28	-0.13	10.9	83	-0.07	0.2	-0.16	11.6	90
S167	1	40	1	3	3	5.5	3	26	28	4	4	2	3.8	50	0.89	0.06	1.46	4.5	53	-0.58	-1.52	1.31	7	62	0.55	-0.09	0.84	9	68.5	1.18	0.45	1.29	10	71.2	1.15	-0.19	1.66	11	72	1.16	-1.68	2.51	12	82	1.26	0.42	1.45	13	86
S168	1	39.29	1	1	1	6.5	1	20	22	3	3	2	3.75	50	0.8	0.06	1.32	5.1	56	0.89	0.03	1.31	7.1	63	0.7	0.44	0.56	8.4	67	0.5	-0.33	0.99	9.1	70.2	0.49	-0.21	0.86	9	75.5	-0.64	-0.12	-0.79	11.5	82.5	0.9	0.53	0.87	11.8	88
S169	2	40.57	3	1	1	6	1	30	30	4	4	2	3	50	-0.52	0.46	-1.25	4.6	54	-0.31	-0.87	0.7	7	62	-0.55	-0.67	-0.03	9.1	67.5	-0.11	-0.55	0.36	10	71	1.84	0.92	1.9	10.1	76	-0.47	-0.05	-0.64	11.8	80	0.61	-0.98	1.43	13.5	91
S170	2	41.43	1	1	3	5	1	23	24	4	4	3	3.3	48	0.15	-0.62	1.13	4.3	54	-0.08	-0.12	0.03	6	61.5	0.02	0.55	-0.45	7.7	67	0.43	0.55	0.25	8.3	71.4	0.33	1.07	-0.2	#NULL!	#NULL!	#NULL!	#NULL!	#NULL!	9.9	81	-0.33	-0.03	-0.44	#NULL!	#NULL!
S171	1	40	1	3	1		1	23	25	4	4	3	3.75	50	0.8	0.06	1.32	5	58	0.74	1.57	-0.97	7.4	65	1.27	3.98	-1.44	8.7	69.7	0.73	0.76	0.49	9.5	73	1.33	0.99	1.14	9.6	77.5	-0.05	0.72	-0.62	11.6	80	0.48	-0.94	1.24	12	85
S172	2	40.14	1	1	1	6	3	30	36	4	4	2	2.9	50	-0.75	0.46	-1.64	4.4	56	0.33	1.15	-1.01	6.8	63	1.13	1.41	0.3	9	71	1.7	2.32	0.79	9.6	74	1.53	2.21	0.75	9.8	77.5	0.8	1.51	0.22	#NULL!	#NULL!	#NULL!	#NULL!	#NULL!	11.5	90
S173	1	37.57	1	1	1	6	3	39	40	4	4	2	2.35	48	-2.28	-1	-2.62	3.25	51	-2.62	-2.22	-0.97	6.1	59	-0.46	-1.3	0.78	8	66	-0.36	-1.5	0.77	8.63	70	-0.03	-0.36	0.29	9.5	74.5	-0.25	-0.76	0.13	11.2	82.5	0.2	0.05	0.29	11.8	86.5
S174	2	38.71	1	1	1	5	1	31	31	4	4	2	2.6	50	-1.47	0.46	-2.94	3.7	52.5	-0.93	-0.64	-0.62	5.6	61	-0.42	0.46	-1	6.9	63.3	-0.48	-1.1	0.34	7.6	67.5	-0.37	-0.54	-0.05	7.4	70.6	-1.6	-1.37	-1.27	12.4	83.7	1.12	0.52	1.22	9.5	81
S175	2	39.71	1	1	1	6	1	31	32	4	4	2	3.55	50	0.67	0.46	0.63	4.6	53	0.53	-0.51	1.41	6.9	60	1.22	-0.05	-1.71	8.4	64	1.18	-0.7	2.15	9	67	1.02	-0.73	1.9	10	75	-0.49	-0.54	-0.34	10.5	76	0.15	-1.74	1.28	10	84
S176	1	39.43	1	3	3	6	3	32	28	4	4	2	3.7	50	0.7	0.06	1.17	3.8	53	-1.3	-0.99	-0.61	5.5	61	-1.3	-0.28	-1.6	7.5	68	-0.92	-0.54	-0.74	9.2	74	0.6	1.53	-0.13	9	76	-0.64	0.09	-0.92	10.5	82	-0.37	-0.1	-0.38	#NULL!	#NULL!
S177	2	39.57	1	1	1	6	1	30	32	4	3	2	3.45	50	0.47	0.46	0.32	4.4	54	0.21	0	0.28	6.2	59	0.42	-0.45	1.06	7.6	66	-0.04	-0.55	0.43	9.2	70	1.16	0.48	1.29	#NULL!	#NULL!	#NULL!	#NULL!	#NULL!	10.1	83.5	-0.78	0.31	-1.22	#NULL!	#NULL!
S178	1	40	1	2	1	5.5	1	26	28	4	3	2	3.05	50	-0.62	0.06	-1	4.3	53.5	-1.17	0.13	-2.02	7	61	0.75	-0.28	1.31	8.5	68	0.47	-0.1	0.78	9.15	71.5	0.88	0.36	0.97	9.4	77	-0.24	0.51	-0.62	11.2	81.4	0.14	-0.47	0.53	11.4	85
S179	2	39.71	1	3	2	5	3	34	36	4	5	2	2.8	50	-0.99	0.46	-2.05	3.7	54.5	0.82	0.12	0.99	5.1	63	-1.27	1.26	-2.99	6.8	65	-0.51	-0.21	-0.45	7.08	69	-0.97	0.08	-1.31	8.4	76.5	-0.65	0.65	-1.31	9.3	77	-1.66	-2.35	-0.76	10.2	87.5
S180	2	41.71	1	1	3	6	1	33	36	4	3	2	3.6	50	0.78	0.46	0.78	4.7	54	0.43	0.29	0.27	6.9	63.5	1.14	1.49	0.27	8.6	69	1.28	1.34	0.84	9	74	1.01	2.21	0.05	9.3	76.5	0.27	0.87	-0.15	11.5	84	0.93	1.13	0.52	12	89.1
S181	1	40.86	1	3	1	6	1	36	40	3	4	2	3.2	50	-0.3	0.06	-0.44	4.8	55.5	0.49	0.64	-0.12	7	62	0.58	-0.05	0.84	8	66.2	0.06	-0.7	0.7	9.5	73	0.82	0.93	0.53	9	74	-0.64	-0.75	-0.39	9.9	76.5	-0.85	-2.05	0.12	11	87
S182	2	41.14	1	1	1	6	1	29	29	4	4	3	3.2	50	-0.07	0.46	-0.52	4.5	55	0.49	-0.37	-0.12	6	64	-0.13	1.5	-1.49	7	65.5	-0.21	0.13	-0.3	7.8	68.5	-0.33	-0.46	-0.07	8.3	75	-0.64	0.34	-1.1	12.5	82	1.58	0.44	1.88	11.6	91.5
S183	1	41	1	1	3	4	1	31	29	4	4	3	3.05	50	-0.62	0.06	-1	5.4	56	0.49	-0.37	1.27	6.57	60.5	0.13	-0.7	0.88	7.57	64.5	-0.84	-2.15	0.69	8	69	0.54	0.05	0.74	7.8	76	-1.99	-0.04	-2.73	12.5	85	1.2	1.01	1	11	87
S184	2	40.86	1	1	1	6	1	31	35	4	4	2	2.75	49	-1.11	-0.08	-1.56	5	54.5	1.16	0.25	1.33	6.8	62.2	1.07	0.95	0.62	7.8	67	0.47	0.43	0.39	8.8	71	0.83	0.94	0.55	10	78	0.87	-1.49	0.34	9.2	78	-0.89	-0.96	-0.6	12	85
S185	2	40.29	1	1	3	6	3	29	32	4	4	2	3.9	50	1.37	0.46	1.62	5.3	55	1.66	0.57	1.63	7.3	64	1.69	1.89	0.69	9	66.2	1.56	-0.06	2.14	9.1	70.5	0.95	0.41	1.04	9	74	-0.04	-0.22	0.05	12.3	82.5	0.88	-0.29	1.4	11	85.5
S186	1	38.71	1	1	3	5	1	27	27	4	4	3	3.1	50	-0.52	0.06	-0.81	4	55	-0.86	0.1	1.53	7.5	65	0.6	0.53	0.38	7.4	67	-0.74	-0.47	-0.55	8.3	69	-0.5	-1.04	0.15	8	75	-1.71	-0.33	-2.14	10.5	79	0.21	-0.59	0.66	10.6	85
S187	1	36.43	3	3	3	4	3	28	32	4	4	3	3	50	-0.73	0.06	-1.19	4.2	53.5	-0.57	-0.74	0.18	6.4	62	-0.02	0.21	-0.23	6.8	67	-1.8	-1	-1.61	7.8	70	-1.06	-0.57	-0.95	9	75	-0.75	-0.58	-0.66	13.5	85.5	1.88	1.17	1.79	12.4	89.6
S188	2	39.14	1	3	3	5	1	28	31	4	4	3	2.8	50	-0.99	0.46	-2.05	3.7	53	-1.23	-0.69	0.96	6.1	60.2	0.29	0.12	0.32	9	68	1.69	0.97	1.61	8.7	70	0.61	0.26	0.69	9.5	76	0.48	0.76	0.2	9.6	80.5	1.03	-0.32	1.61	13	87
S189	1	39.43	1	1	3	6	3	29	27	4	4	2	2.9	50	-0.96	0.06	-1.59	4.5	53	-0.39	-1.33	1.31	6	59.5	-0.66	-1.14	0.3	7.8	64	-0.19	-1.75	1.25	8.6	68	-0.02	-1.19	0.92	8.5	72	-1.28	-1.84	-0.52	9.5	78	-0.73	-1.17	-0.24	10.5	83
S190	1	38	1	1	1	8	3	32	35	4	4	3	4	50	1.26	0.06	2	5.5	56	1.28	0.34	1.48	8.5	63	2.33	0.48	2.63	9.5	70	1.53	0.88	1.43	10.5	72	1.83	0.62	1.98	10	75	0.32	-0.33	0.61	10.5	80	0.18	-0.3	0.44	#NULL!	#NULL!
S191	1	38.71	3	3	2	4	3	37	50	4	4	2	3.8	50	0.89	0.06	1.46	5	55.5	0.81	0.36	0.74	7.9	62.5	1.78	0.41	2.02	9.5	68.4	1.66	0.35	1.95	10.1	73	1.47	1.08	1.26	10	77	-1.74	-1.08	-1.69	11.8	88.5	2.48	1.62	2.27	13	89
S192	2	40.71	1	3	3	4	3	33	36	4	4	2	3.2	50	-0.07	0.46	-0.52	3.8	55	-0.74	0.64	-2.05	6.7	57.4	1.06	-1.17	2.66	7	65.5	-0.36	-0.13	-0.3	8	69.5	0.05	0.31	-0.08	8	73.4	-1.03	-0.48	-1.13	11.6	81	0.88	-0.16	1.31	10.6	86.7
S193	1	37.71	1	1	3	5	3	28	31	4	4	2	3.15	50	-0.41	0.06	-0.62	4.9	55	0.65	0.1	0.86	6.8	60.5	0.47	-0.57	1.23	8.5	68	0.47	-0.1	0.78	9.5	71	0.9	0.17	1.12	9.5	76	-0.24	-0.12	-0.26	10.2	79.5	-0.6	-0.96	-0.18	11.3	87
S194	2	40.57	1	1	3	6	1	29	33	4	4	3	3.35	50	0.25	0.46	-0.01	4.2	58	-0.01	2.17	-2.78	6.8	61.5	1.18	0.78	0.91	8	68.6	0.62	1.02	0.18	8.8	70.5	0.83	0.73	0.68	10	75	0.89	0.37	0.97	11	79	0.58	-0.59	1.16	13	91
S195	1	39.86	1	1	3	6	1	39	40	4	4	2	3.95	50	1.17	0.06	1.87	3.8	54.5	-1.44	-0.36	-1.76	6.6	62	0.15	0.08	0.14	7.7	68	0.34	0.83	-0.06	8	70.5	-0.79	-0.26	-0.06	8.3	74.5	-1.4	-0.6	-1.54	11	82	0.04	-0.12	0.19	10	86
S196	2	41	3	1	1	3	3	21	29	2	3	2	4.6	50	2.67	0.46	3.31	5.9	57.4	2.36	1.97	1.05	6.1	58	0.32	-1.17	1.72	10.2	72	2.6	2.78	1.75	10.9	72.5	2.37	1.02	2.54	10.7	79	1.47	2.03	0.86	11	81	0.58	0.1	0.73	14.5	90
S197	1	40.29	3	2	2	6	3	35	27	4	4	2	3.5	50	0.31	0.06	0.56	4.5	57	-0.06	1.06	-1.57	7.2	61	0.53	-0.97	1.64	9	71.5	1.07	1.65	0.33	9.2	77	0.53	2.74	-0.89	9.6	79.5	-0.08	1.5	-0.92	11.5	82	0.39	-0.22	0.72	11	90.8
S198	1	39.43	1	3	2	6	1	30	33	4	4	2	3.05	50	-0.62	0.06	-1	4.25	54	-0.49	-0.48	-0.05	6.5	58	-0.04	1.95	2.09	8	67	0.06	-0.33	0.4	8.4	70.7	-0.25	0.01	-0.26	10.1	77.5	0.49	0.9	0.13	12.5	82	1.56	0.4	1.88	12.9	90
S199	2	40.71	1	1	1	6	1	25	25	3	4	2	3.35	50	0.25	0.46	-0.01	4.5	53	0.49	-0.39	1.18	6.9	61.5	1.03	0.4	1.06	8	64.5	0.6	-0.8	1.48	9	68.5	0.9	-0.33	1.46	9.5	73	0.41	-0.56	0.88	11.5	81	0.43	-0.5	0.93	12.5	87.2
S200	1	39.86	1	1	3	6	1	28	29	4	4	3	3.63	50	0.57	0.06	0.96	5.1	54.5	0.82	-0.29	1.65	7.2	62.6	1	0.5	0.9	9	70.5	0.92	0.92	0.64	9	73.5	1.97	1.05	1.89	9.7	79	-0.04	1.15	-0.69	9.7	80	-0.45	-0.27	-0.44	12	86.7
S201	2	38.14	1	3	3	4	3	32	33	4	4	3	3.5	50	0.57	0.46	0.47	4.7	55.5	0.48	0.5	0.03	7.7	62.5	1.64	0.54	1.72	9.3	69	1.47	0.66	1.5	9.2	72	0.6	0.62	0.44	11.2	78.5	1.37	1.14	1.14	11.7	85	1.07	1.48	0.47	#NULL!	#NULL!
S202	1	41.14	1	1	1	5	1	26	28	4	4	3	3.5	50	0.31	0.06	0.56	4.4	55	-0.23	0.03	-0.38	6.7	60	0.31	-0.86	1.32	8.5	64	0.58	-1.77	2.24	9.8	69	1.19	-0.74	2.11	9.5	73	-0.18	-1.23	0.53	11	84	0.54	1.05	0.02	12	82.5
S203	2	41.29	1	1	1	5.5	3	28	33	4	4	2	3.35	50	0.25	0.46	-0.01	4.5	54.5	0.49	0.38	0.2	7.2	62	1.56	0.9	1.3	7.8	66.8	0.55	0.49	0.45	9.5	71	1.44	0.94	1.37	10	75	0.88	0.35	0.97	10.2	82	-0.03	0.44	-0.34	#NULL!	#NULL!
S204	2	38.86	1	1	2	4.5	3	25	23	3	4	3	3.3	50	0.15	0.46	-0.17	5.2	56	1.17	0.71	0.83	7.1	64	1.5	1.93	0.39	10	68	2.55	0.99	2.68	10	74	1.82	2.15	1.19	9.5	73	0.46	-0.45	0.88	11.8	80	1.11	-0.3	1.7	12.9	90
S205	1	39.86	1	1	3	5	3	40	35	4	4	3	3.25	50	-0.2	0.06	-0.27	4.7	54.5	0.13	-0.36	0.74	7	61	0.75	-0.28	1.31	10.5	72	2.52	1.91	1.96	12	76	3.02	2.28	2.46	13.5	82	3.1	2.6	2.56	12.6	82	1.15	-0.36	1.78	17.5	96
S206	1	39.14	1	1	1	6.5	3	35	35	4	4	3	3.15	50	-0.41	0.06	-0.62	4.6	54.5	-0.03	-0.36	0.49	6.3	60.3	-0.3	-0.83	0.44	7.5	69.5	-0.77	0.43	-1.27	9.1	69.6	0.42	-0.63	1.06	9.2	75.2	-0.48	-0.32	-0.45	13	84	1.55	0.63	1.7	11	86.5
S207	2	38.43	1	3	2	6	3	39	41	4	4	3	3.05	50	-0.4	0.46	-1.06	4	53.6	-0.67	-0.39	-0.5	6	60	-0.11	-0.34	0.23	7.5	66	0.08	-0.14	0.28	8.6	68	0.65	-0.31	1.13	9.3	76	0.31	0.76	-0.04	9	75.5	-1.06	-1.79	-0.3	12.5	88
S208	1	39.21	1	1	3	5	1	26	32	4	4	2	3.38	49.9	0.07	0.01	0.24	5	55.6	0.54	0.13	0.67	6.5	63	0.14	0.74	-0.51	7.7	69.2	-0.68	0.02	-0.84	9.2	73	0.56	0.99	0.15	9.4	77	-0.31	0.36	-0.62	12.4	86.5	1.13	1.57	0.54	#NULL!	#NULL!
S209	1	39.21	1	3	3	6	3	34	33	4	4	3	3.38	49.9	0.07	0.01	0.24	5.15	57	0.83	0.92	0.06	8.3	65	2.43	1.94	1.58	9.8	68.5	1.95	0.4	2.27	10	72	1.36	0.6	1.42	11.5	76	1.57	0.01	1.99	10	78.5	-0.81	-1.39	-0.21	13	91
S210	1	39.21	1	3	3	7	3	28	28	4	4	2	3.3	50	-0.1	0.06	-0.09	4.5	54.5	-0.2	-0.87	0.96	6.8	65	0.38	1.5	-0.82	8	68.5	-0.33	-0.3	-0.12	8.7	71.5	0.08	0.4	-0.08	9.5	77.2	1.55	-0.04	1.99	11.9	85	0.74	0.96	0.41	11.8	88.5
S211	2	39.4	3	1	3	5.5	1	31	34	4	4	2	3.28	49.8	0.1	0.35	-0.11	4.3	54.5	-0.02	0.19	-0.3	7.5	65	2.43	1.94	1.58	10	71	2.18	1.6	1.9	8.7	73	0.64	1.58	-0.08	9	76	0.02	0.71	-0.41	12.4	85	-0.2	-0.28	-0.1	12.3	89
S212	2	39.4	1	1	1	6	3	28	27	4	4	3	3.28	49.8	0.1	0.35	-0.11	4.8	53	0.91	-0.45	1.85	7	63	1.23	1.22	0.61	8	68	0.38	0.31	0.35	9.2	71.5	1.16	1.09	0.9	10.5	73	1.25	-0.48	1.93	#NULL!	#NULL!	#NULL!	#NULL!	#NULL!	#NULL!	#NULL!
S213	1	39.86	3	2	2	6	1	25	27	2	4	3	3.1	50	-0.52	0.06	-0.81	4	50.5	0.1	-0.31	0.63	7	61	-0.03	-0.95	0.84	8	67.5	0.53	0.43	0.47	9	70	-0.12	1.55	-1.1	10.2	76	0.5	0.09	0.6	12.1	84	1.24	0.92	1.07	11.5	88
S214	2	38.71	1	3	3	5	3	31	26	4	4	3	2.9	50	-0.75	0.46	-1.64	4.2	52	0.11	-0.77	1.11	6	58.5	0.39	-0.37	0.97	7.9	67	0.78	1.24	0.22	8.1	68	0.27	-0.51	0.79	8.7	71.5	-0.21	-0.93	0.3	11.6	83.4	0.54	0.45	0.5	11.5	82
S215	2	39.29	1	3	3	6	1	32	34	4	4	3	3.35	51	0.25	0.99	-0.69	5	55	1.34	0.7	1.02	7.5	62	1.97	1.02	1.73	9	66.5	1.69	0.31	2.04	10.2	72	1.88	1.08	1.87	10.9	76	1.57	0.76	1.67	11	86	0.53	1.71	-0.47	#NULL!	#NULL!
S216	1	39.43	3	1	3	7	1	31	32	4	4	2	3.75	50	0.8	0.06	1.32	5.4	58	1.33	1.57	-0.04	7.8	62	1.91	0.52	2.09	10.8	73.8	2.46	2.14	1.81	11.6	76.5	2.72	2.55	1.97	12.1	80.8	2.07	2.08	1.56	12.3	86	1.45	1.81	0.78	15.6	95
S217	1	38.71	1	1	1	4	1	28	28	4	4	2	3.15	50	-0.41	0.06	-0.62	4.6	55	0.1	0.03	0.14	8	64	1.98	1.27	1.54	7.8	67.4	-0.19	-0.16	-0.05	9.2	70.5	0.61	-0.03	0.9	9.8	76	0.08	-0.04	0.12	#NULL!	#NULL!	#NULL!	#NULL!	#NULL!	11.1	84.5
S218	1	38.71	3	3	2	6	3	34	35	4	4	3	4	51	1.26	0.59	1.36	5.2	57	0.97	0.99	0.17	8	67	1.76	2.39	0.4	8	67.1	0.07	-0.25	0.37	9	73.2	0.26	0.89	-0.17	10.9	80	1.07	1.67	0.51	14.3	89	2.39	2.43	1.65	14	93.2
S219	1	41.29	1	1	1	6	3	25	29	4	4	2	3.7	50	0.7	0.06	1.17	4.6	54	0.24	-0.34	0.85	7	60.5	0.52	-0.86	1.56	8.2	66.2	0.2	-0.84	0.99	10	70	1.34	-0.34	2.02	8.8	74	-0.84	-0.75	-0.67	10.5	80	-0.37	-0.84	0.06	13.5	85
S220	2	39.57	1	1	1	5	3	27	27	4	4	3	3.25	50	0.04	0.46	-0.34	4	55	-0.3	0.7	-1.45	7	61	1.47	0.62	1.42	8.1	67.3	0.99	0.93	0.7	10	72	1.86	1.38	1.66	10.3	79.5	1.06	1.95	0.34	10.3	79	-0.62	-1.37	0.04	13.1	92
S221	2	41.14	1	1	1	5	1	30	31	4	4	3	3.45	50	0.47	0.46	0.32	5	57.5	0.82	1.41	0.47	6.5	64	0.69	1.77	-0.58	7.6	66	0.38	0.2	0.43	9.2	71	1.19	0.96	1.03	10.1	76	0.97	0.76	0.86	10.6	78.5	0.25	-0.83	0.87	11.4	88
S222	1	38.86	1	1	1	6	1	26	25	4	4	3	3.5	50	0.31	0.06	0.56	4.7	56.5	0.41	0.94	-0.69	6.7	61.5	0.4	0	0.56	8	68.2	-0.06	0.04	-0.02	9	71	0.4	0.17	0.48	10	76	0.32	0.08	0.36	11.5	76.5	0.44	-2.16	1.87	11.5	91
S223	1	39.14	3	1	3	5	3	30	31	4	4	3	3.8	50	0.89	0.06	1.46	5.4	54	1.47	-0.34	2.61	8.3	63	2.28	0.74	2.37	8.6	67.5	0.82	0.08	1.09	9	68	0.33	-1.31	1.45	9.5	75	-0.18	-0.39	0	10.2	80	-0.29	-0.87	-0.29	11.8	85
S224	1	39	3	3	2	6	3	32	31	4	4	2	3.6	50	0.51	0.06	0.87	4.8	57	0.57	1.2	-0.78	7	63	0.81	0.78	0.39	8.6	68	0.72	0.14	0.92	9	70	0.39	-0.3	0.8	9.4	76.5	-0.26	0.27	-0.51	10.6	80	0.28	-0.26	0.55	12.3	87
S225	1	39.57	1	1	1	5	3	22	24	3	3	3	2.9	49	-0.96	-0.47	-0.87	5.6	56	1.69	0.62	1.68	6.1	60	-0.46	-0.81	0.22	6.7	67.5	-1.72	-0.38	-1.99	9	71	0.3	-0.01	0.48	8.8	74.5	-0.84	-0.54	-0.81	10.5	84	0.2	1.11	-0.5	#NULL!	#NULL!
S226	2	40.71	1	1	1	4	1	27	28	4	4	3	2.65	50	-1.35	0.46	-2.71	4.4	53	-0.09	-0.86	1.06	6	58	0.24	-0.81	1.23	7.3	63	-0.09	-1.37	1.06	9	71	0.97	0.86	0.79	8.4	91.6	-0.52	0.81	-4.84	13	86.5	1.54	1.54	1.1	11	87.2
S227	1	38.57	1	1	1	7	3	33	46	4	4	3	3.2	50	-0.3	0.06	-0.44	4.23	54.2	0.54	0.65	-0.26	6	61	-0.54	-0.24	-0.52	7	65	-1.1	-1.19	-0.46	7.4	69	-1.4	-0.76	-1.26	8.5	72.5	-1.3	-1.68	-0.67	10.5	81	-0.37	-0.47	-0.15	10.5	85
S228	1	38.29	3	3	2	6	3	35	35	4	4	3	4	50	1.26	0.06	2	5.5	56	1.34	0.41	1.48	8.5	64	1.81	1.01	1.54	11	69.5	2.84	0.53	3.27	12.2	75	3.28	2.01	2.88	12.9	78.5	2.68	1.14	2.74	#NULL!	#NULL!	#NULL!	#NULL!	#NULL!	16	91.6
S229	1	40.14	3	1	3	5	1	28	30	4	4	3	3.7	50	0.7	0.06	1.17	5	56	0.95	0.76	0.39	8	63	1.98	0.78	1.95	9.8	70	1.96	1.13	1.79	11	73	2.22	0.97	2.24	11.9	77	1.91	0.48	2.15	10	80	-0.8	-0.83	-0.53	#NULL!	#NULL!
S230	1	40.43	1	1	3	4	3	27	27	4	4	3	3.48	50	0.27	0.06	0.5	5	55.5	0.67	0.22	0.74	7	61.5	0.69	-0.12	1.07	8.4	67	0.43	-0.45	0.99	8.4	67	-0.3	-1.76	0.99	10	73	0.23	-1.37	1.14	8.8	75.5	-1.33	-1.94	-0.55	12.5	90
S231	2	41	1	1	3	5	1	33	38	4	4	3	3.6	50	0.78	0.46	0.78	5.05	57	1.35	1.66	-0.07	8	64	2.43	1.89	1.65	7.5	63.5	0.25	-0.95	1.16	8	68	0.02	-0.39	0.35	9.5	75	0.48	0.37	0.42	9.3	79	-0.76	-0.53	-0.7	#NULL!	#NULL!
S232	2	38.43	1	1	3	3	3	32	32	4	4	3	3.15	50	-0.18	0.46	-0.69	4	54	-0.3	0.19	-0.77	6.4	59	0.34	-0.32	0.82	7	67	0.21	0.53	-0.04	7.89	69.5	-0.08	0.29	-0.24	8.7	75.5	-0.23	0.56	-0.68	10.5	80	-0.38	-0.87	0.06	10.5	86
S233	2	39.43	3	1	3	6	1	27	37	4	4	2	3	50	-0.52	0.46	-1.25	4.3	53	0.16	-0.39	0.7	7	61	1.44	0.58	1.42	7.8	66.5	0.64	0.14	0.82	8.8	69	0.75	-0.06	1.09	9.4	74.5	0.38	0.15	0.41	#NULL!	#NULL!	#NULL!	#NULL!	#NULL!	10.6	84.5
S234	1	39	1	1	3	5	1	27	29	4	4	3	3.2	50	-0.3	0.06	-0.44	5.3	56	0.86	0.2	1.06	7.1	64	1.03	1.41	0.13	8.7	68.5	0.84	0.4	0.89	8.9	72	0.19	0.42	0.04	9.6	76	-0.05	0.09	-0.13	10	80	-0.81	-0.84	-0.53	11.5	87
S235	2	40.57	1	1	3	5.5	1	34	39	4	4	2	3	50	-0.52	0.46	-1.25	3.8	52.5	-0.86	-0.77	-0.32	5.6	59	-0.33	-0.37	-0.03	6.7	62.7	-0.69	-1.32	0.26	6.8	67	-0.16	-0.75	0.39	7.6	72	-1.39	-0.85	-1.36	11.3	84.5	0.8	1.32	0.2	9.4	83.1
S236	1	37.57	1	1	3	5	1	27	46	4	4	3	2.2	45	-2.67	-2.58	-1.15	4.6	56	0.24	0.69	-0.59	5.5	58	-1.23	-1.66	0.18	7	67.5	-1.17	-0.12	-1.43	7.7	70	-1.02	-0.26	-1.11	8.7	74	-0.87	-0.57	-0.81	11.2	81.2	0.2	-0.42	0.58	11.2	87.2
S237	1	38.71	1	2	2	4.5	3	41	40	4	4	3	3.6	50	0.51	0.06	0.87	5.2	56	1.18	0.69	0.84	7.2	64	0.94	1.1	0.3	7.2	68	-0.89	0.17	-1.26	8.1	71	2.22	0.07	2.8	9.7	74	0.04	-0.75	0.51	16	87	3.44	1.7	3.41	#NULL!	#NULL!
S238	1	39.71	1	3	3	6	3	34	38	4	4	3	3.1	50	-0.52	0.06	-0.81	#NULL!	#NULL!	#NULL!	#NULL!	#NULL!	6.2	63	-0.47	0.44	-1.1	8	67	-0.04	-0.49	0.4	9.7	74	1	1.34	0.51	9	74	-0.7	-0.87	-0.39	11.2	80	0.17	-0.92	0.83	12.5	89
S239	1	41.14	1	1	3	4.5	1	29	30	3	4	2	3.57	50	0.45	0.06	0.78	4.51	54.2	-0.04	-0.38	0.48	6.2	63.5	-0.23	1.03	-1.33	8.2	66	0.24	-0.86	1.06	9.5	71	0.88	0.13	1.12	9.7	77	-0.06	0.28	-0.24	11.5	83.5	0.45	0.46	0.37	12.1	87
S240	2	40.14	1	1	3	6	3	27	29	4	4	3	2.8	50	-0.99	0.46	-2.05	3.8	53.5	-0.8	-0.19	-1.01	5.2	59.5	-1	-0.25	-1.11	6	65	-1.62	-0.33	-1.88	6.9	67.7	-1.29	-0.43	-1.37	8.9	73	-0.05	-0.41	0.17	11.6	82.2	0.55	0.03	0.77	9.7	85
S241	1	38.86	1	1	3	6	1	30	30	4	4	3	3.3	50	-0.1	0.06	-0.09	5	56	0.81	0.62	0.39	8	64	1.52	0.56	1.54	8.4	68.5	1.26	0.4	1.41	9.3	71	0.5	0.17	0.61	8.9	75.5	-0.85	-0.36	-0.93	11.1	80.5	0.12	-0.68	0.62	10.1	85
S242	1	37	1	1	2	6	1	28	29	4	4	2	2.9	50	-0.96	0.06	-1.59	4.3	52	-0.79	-1.9	1.49	6.4	60	-0.23	-1.06	0.78	7.6	66.5	-0.53	-0.75	-0.03	8	70.5	-0.69	-0.08	-0.8	9	75.5	-0.77	-0.42	-0.79	11.5	80.5	0.91	-0.13	1.32	12.5	88
S243	1	39.29	1	2	2	5	3	30	30	4	4	3	3.75	50	0.8	0.06	1.32	4.2	56	-0.43	0.69	-1.69	6.4	59	0.01	-1.22	1.34	8.4	68.1	0.53	0.24	0.6	8	68.5	-0.72	-1.04	-0.12	8.7	73.5	-0.96	-0.97	-0.67	11.2	81.4	0.21	-0.32	0.53	11.7	85.5
S244	1	39.43	1	1	3	6	1	28	34	3	4	2	3.6	50	0.51	0.06	0.87	5.5	53.6	-0.43	-0.55	0.1	7.6	62	2.31	1.4	1.79	8.3	65.5	2.31	-0.23	3.15	8.6	69	1.39	-0.26	2.02	9.3	73.5	0.37	-0.21	0.6	10.4	78.5	0.09	-0.85	0.66	#NULL!	#NULL!
S245	1	40.86	1	1	1	6	3	26	31	4	4	2	4.2	50	1.62	0.06	2.39	4.21	50.5	1.05	-0.69	2.23	8.5	67.4	2.19	2.41	0.99	10.2	69.8	2.31	0.98	2.31	10.8	71	2.1	0.17	2.59	11	78	1.19	0.92	1.03	11.5	89	0.45	2.5	-1.03	12.6	92
S246	1	39.86	1	3	2	6	3	32	35	4	4	3	3.35	50	0.01	0.06	0.07	5.3	58	0.86	1.23	-0.26	7	62	0.78	0.25	0.84	8.3	69	0.54	0.86	0.15	9.8	72	1.17	0.58	1.19	10.5	77.5	0.79	0.76	0.59	10.8	80	-0.14	-0.9	0.4	14	91
S247	1	40.86	1	1	1		3	27	29	4	4	3	3.38	51	0.07	0.59	-0.52	4.61	58.5	0.26	1.97	-2.31	9	65	2.87	1.5	2.51	10.5	70	2.52	0.98	2.58	11.5	72	2.6	0.46	3.01	#NULL!	#NULL!	#NULL!	#NULL!	#NULL!	13.5	85	1.88	0.98	1.9	#NULL!	#NULL!
S248	1	37.57	1	1	1		1	28	33	3	4	3	2.9	49	-0.96	-0.47	-0.87	4.8	52	-0.38	-2.33	2.66	6.2	60	-0.69	-1.34	0.41	7.3	64.5	-0.79	-1.52	0.26	7.4	67.5	-1.51	-1.65	-0.73	8.1	71	-1.73	-2.3	-0.8	10.5	80	-0.41	-0.92	0.06	10.5	82
S249	2	39.86	1	1	1	6	1	25	27	4	4	3	2.75	48	-1.11	-0.62	-0.88	4.56	51	0.3	-1.71	2.59	5.8	56	-0.22	-2.01	1.97	6.6	63	-0.86	-1.26	-0.02	7.2	66	-0.81	-1.15	-0.16	7.4	70	-1.63	-1.66	-1.1	#NULL!	#NULL!	#NULL!	#NULL!	#NULL!	9.7	82
S250	1	38.29	1	1	1		1	36	38	4	4	3	2.95	48	-0.84	-1	0.01	4.56	56	-0.03	0.48	-0.69	6.8	61.5	0.5	-0.04	0.73	8	69	0	0.51	-0.3	8.4	72.5	-0.32	0.68	-0.82	10.1	76.5	0.27	-0.04	0.36	13	90	1.55	2.87	0.27	12.7	89.5
S251	2	38.71	1	1	1	5	3	37	46	4	4	3	3.25	50	0.04	0.46	-0.34	4.6	56	0.53	1.02	-0.51	6.2	61	0.39	0.46	0.13	7.4	65	0.1	-0.35	0.48	7.7	67.3	-0.27	-0.62	0.15	8.5	73	-0.45	-0.47	-0.32	10.5	80	0.21	-0.25	0.44	11.5	85
S252	2	41.29	1	1	3	5	3	31	41	4	4	3	3.93	50	1.43	0.46	1.7	4.4	56	0.27	1.08	-1.01	6	59.5	0.1	-0.28	0.47	6.8	65.5	-0.68	-0.27	-0.63	7.2	66.8	-0.8	-1.02	-0.28	8	72	-0.93	-0.79	-0.77	10.3	85	0.05	1.48	-0.98	10.8	85.5
S253	2	40.71	1	1	1	5	1	28	29	4	4	3	3.2	50	-0.07	0.46	-0.52	4	54.5	-0.67	0.07	-1.11	6.9	59	0.91	-0.95	2.17	7.7	64.5	0.39	-0.61	1.08	8.4	69	0.3	-0.2	0.59	9.6	73.5	0.52	-0.32	0.87	10.5	82	0.21	0.44	-0.01	12	85
S254	1	37.29	3	3	3	5	1	39	43	4	4	2	3.6	50	0.51	0.06	0.87	4.8	54	0.64	-0.27	1.33	6.7	63.5	0.34	0.9	-0.36	8.3	70.5	0.41	1.33	-0.34	8.8	73.5	0.14	0.75	-0.24	10.2	81	0.5	2.18	-0.51	10	80	-0.81	-0.84	-0.53	12	91.2
S255	1	39.29	1	2	2	4	1	24	26	4	4	3	3.7	50	0.7	0.06	1.17	4.8	56	0.36	0.48	-0.08	7.6	65	1.14	1.63	0.54	9	72	1.17	2.06	0.18	9.1	73.5	0.12	0.72	-0.26	10.5	81	0.69	2	-0.15	#NULL!	#NULL!	#NULL!	#NULL!	#NULL!	16	97
S256	1	37.14	1	1	1	5	3	26	28	4	4	3	3.4	50	0.11	0.06	0.24	5	53	0.74	-0.99	2.45	6.7	62	0.28	0.08	0.32	7.5	66	-0.55	-0.82	-0.01	7.3	68.2	-1.6	-1.26	-1.15	8.3	73	-1.45	-1.32	-1.11	12	80	0.83	-0.84	1.63	#NULL!	#NULL!
S257	1	37.43	3	3	3	6	3	33	34	4	4	3	3.3	50	-0.1	0.06	-0.09	4.2	53.2	-0.57	-0.89	0.4	6.3	62.5	-0.42	0.07	-0.67	8.3	69.5	0.41	0.87	-0.01	8	73	-0.68	1.08	-1.58	9	75	-0.64	-0.33	-0.66	#NULL!	#NULL!	#NULL!	#NULL!	#NULL!	#NULL!	#NULL!
S258	2	37.43	3	1	3	6	3	33	34	4	4	3	3.3	50	0.15	0.46	-0.17	4.2	53.2	-0.07	-0.35	0.31	6	59.5	0.19	-0.17	0.47	8	68	0.75	0.99	0.35	8.4	72	0.45	1.36	-0.22	9	75	0.04	0.37	-0.18	10.5	80	0.19	-0.28	0.44	#NULL!	#NULL!
S259	2	39.57	1	1	1	4	1	31	32	4	4	5	3.3	48	0.15	-0.62	1.13	4.75	55.5	0.83	0.83	0.16	6	61	0.02	0.31	-0.23	6.8	65	-0.56	-0.28	-0.45	7.2	70	-0.83	0.5	-1.42	8.5	74.1	-0.45	-0.04	-0.61	11.5	82	0.93	0.44	0.99	10.5	85.5
S260	1	38.71	1	1	1	4	1	27	28	4	4	2	2.85	50	-1.07	0.06	-1.79	4.9	53.5	0.65	-0.67	1.9	7	60	0.72	-0.81	1.82	8	68	-0.07	-0.08	0.05	8.1	69.5	-0.69	-0.75	-0.31	8.6	72.5	-1.08	-1.43	-0.53	12.7	86.6	1.34	1.61	0.8	11	84
S261	1	40.57	1	1	1	6	1	26	26	4	4	2	3.3	50	-0.1	0.06	-0.09	4.5	54	-0.13	-0.55	0.6	5.5	62.5	-1.57	0.07	-2.38	7.5	68	-0.52	0.17	-0.74	7.1	68	-1.72	-1.11	-1.43	9	74.7	-0.65	-0.49	-0.58	10.3	81	-0.54	-0.47	-0.39	11.3	87
S262	2	39.86	1	1	3	5	1	29	29	4	4	2	2.85	50	-0.87	0.46	-1.85	4	53	-0.43	-0.45	-0.09	5.8	60.5	-0.17	0.19	-0.38	7	65.5	-0.4	-0.2	-0.3	7	69	-1.06	0.1	-1.45	9	76	0.04	0.21	-0.41	9.3	81	-0.79	0.1	-1.16	11.7	87.5
S263	1	40.57	1	1	1	4	1	34	36	4	4	3	3.5	50	0.31	0.06	0.56	4.3	56	-0.26	0.69	-1.4	6.9	58.5	0.48	-1.71	2.47	8	67	0.1	-0.25	0.4	9	69.5	0.37	-0.57	0.96	10.2	75.5	0.5	-0.04	0.72	9.8	81	-0.99	-0.47	-1	12.3	88
S264	1	40	3	1	1	6	1	37	39	4	4	3	3.9	50	1.08	0.06	1.74	4.2	53.4	-0.5	-0.72	0.25	6	60	-0.54	-0.73	0.02	7.5	65	-0.67	-1.49	0.38	8.5	70	-0.16	-0.34	0.11	9	76.5	-0.64	-1.43	-1.04	10	81.2	-0.19	0.17	-0.38	#NULL!	#NULL!
S265	1	38.57	1	3	1	5.5	1	25	26	4	4	2	2.95	50	-0.84	0.06	-1.38	4.5	55	0.01	0.1	-0.12	7.5	65	1.21	1.45	0.38	8.6	69	0.65	0.49	0.58	8.9	71	0.33	0.23	0.35	9.6	74.5	-0.05	-0.54	0.25	10	80	-0.82	-0.86	-0.53	12	87
S266	1	38.14	1	2	2	5	3	29	29	4	4	2	3.85	50	0.98	0.06	1.6	3.8	54	-1.23	-0.41	-1.37	7	64	0.61	0.97	-0.04	8	71.5	-0.02	0.65	-1.12	9.1	73.1	0.48	1.08	-0.01	10.2	79	0.4	1.12	-0.08	10.6	83	0.29	0.8	-0.15	13	93
S267	2	39.29	3	3	3	5.5	3	33	36	4	4	3	3.15	50	-0.18	0.46	-0.69	4.8	55	0.62	0.26	0.56	6.7	62	1.12	1.1	0.54	7.8	66.5	0.55	0.35	0.54	8.7	72	0.73	1.36	0.17	#NULL!	#NULL!	#NULL!	#NULL!	#NULL!	10.5	80	0.21	-0.25	0.44	12.2	88.2
S268	1	33.29	1	1	2	5.5	1	30	37	4	4	3	1.6	42	#NULL!	#NULL!	#NULL!	2.6	47	-3.76	-2.98	-2.15	5.5	57	-1.42	-2.4	0.82	6.5	62.8	-1.62	-1.97	-0.42	7.2	67.5	-1.64	-1.42	-1.07	9	72	-0.64	-1.59	0.18	11	82	0.03	-0.15	0.19	10.1	82
S269	1	40.71	1	3	2	5.5	1	26	30	4	4	2	3.85	50	0.98	0.06	1.6	5.1	55	1.03	0.17	1.31	6.8	60.8	0.56	-0.29	1.08	10	70	2.14	1.1	2.02	10.8	72	2.1	0.62	2.3	10.7	74.5	0.95	-0.54	1.53	9.7	77.5	-0.44	-1.11	0.11	#NULL!	#NULL!
S270	2	38.57	1	1	3	4	1	26	28	4	4	2	2.95	50	-0.63	0.46	-1.44	4.3	53.5	0.04	-0.26	0.36	7.2	62	1.64	1.02	1.3	7.7	68.5	0.37	1.09	-0.21	9	71	1.01	0.94	0.79	8.5	76	-0.43	0.76	-1.06	9.5	75	-0.63	-2.01	0.42	11	89
S271	2	38.71	1	1	3	6	1	27	25	4	4	3	3.8	50	1.18	0.46	1.35	5.3	54	1.84	0.25	2.24	7.3	62	1.29	0.35	1.45	8.4	70	1.08	1.75	0.31	9.3	72	1.27	1.36	0.89	10.5	76	1.26	0.73	1.28	11.5	85	0.93	1.48	0.28	11.5	82
S272	2	37.86	3	1	3	5	3	32	39	4	4	3	2.7	50	-1.23	0.46	-2.49	3.66	52	-1.31	-1.2	0.39	5	59.2	-1.25	-0.31	-1.41	7.8	66.4	0.51	0.24	0.58	7	69.5	-1.08	0.27	-1.6	8.5	75	-0.45	0.31	-0.83	10.5	78	0.17	-1.01	0.87	11	89
S273	1	37.43	3	2	2	5	3	31	29	2	3	2	3.85	50	0.98	0.06	1.6	5.1	53.5	0.96	-0.67	2.33	7	60	0.69	-0.86	1.82	8.4	66.5	0.47	-0.61	1.17	9.1	69	0.46	-0.82	1.25	9.8	74.7	0.14	-0.45	0.45	9.2	82	-1.58	-0.16	-2.03	12.5	86
S274	2	41.29	1	2	2	4	3	31	34	4	4	3	4.6	50	2.67	0.46	3.31	6.5	61	2.63	2.93	0.64	7.2	64	1.56	1.85	0.54	9.8	71.7	2.16	2.18	1.52	10.7	73	2.4	1.81	2.13	10.8	78	1.5	1.54	1.17	9	80	-1.06	-0.25	-1.31	13.4	90.5
S275	2	38.57	1	1	3	6	1	31	32	4	4	3	3.6	50	0.78	0.46	0.78	4.7	55.2	0.94	0.87	0.23	6.8	62.2	1.3	1.27	0.62	8	67.7	0.75	0.86	0.44	8.5	70	0.54	0.52	0.44	9.8	76	0.73	0.76	0.54	11	80.5	0.08	-0.58	0.51	#NULL!	#NULL!
S276	1	38.29	1	1	3	4.5	3	31	31	4	4	3	3.43	52	0.17	1.12	-1.07	4	55	-0.86	0.1	-1.53	5.7	61.5	-0.87	0.14	-1.42	8.1	71	0.21	1.62	-0.8	8.6	71.6	0	0.49	-0.25	10	76.5	0.3	0.25	0.24	10.5	81.5	-0.37	-0.28	-0.27	11.8	89
S277	1	39.57	1	1	1	6	3	28	40	4	4	3	3.33	50	-0.03	0.06	0.01	5	57	0.81	1.13	-0.29	7.5	61.5	1.38	0	1.87	9.1	66	1.18	-0.89	2.27	9.5	70.2	0.81	-0.36	1.37	10.1	74	0.41	-0.75	0.99	11.5	86	0.45	1.39	-0.26	12.9	82.5
S278	1	38.71	1	1	3	5.5	3	28	33	4	4	2	3.9	50	1.08	0.06	1.74	4.7	55.1	0.13	-0.05	0.31	6.7	62.6	0.4	0.54	0.04	8.5	67.5	0.6	-0.12	0.95	9	71	0.4	0.17	0.48	9.5	76	-0.16	0.06	-0.26	#NULL!	#NULL!	#NULL!	#NULL!	#NULL!	#NULL!	#NULL!
S279	1	39.21	1	1	1	6	1	27	27	4	4	3	3.55	50	0.41	0.06	0.72	4.7	56.6	0.27	0.85	-0.76	6.8	62.2	0.16	-0.19	0.4	8.6	68.2	0.34	0.59	0.11	9.39	70.5	0.63	-0.38	1.14	10.6	75	0.86	-0.33	1.29	11	81	-0.02	-0.62	0.4	14.3	91.5
S280	1	41.71	1	3	3	5	1	26	29	4	4	3	3.45	50	0.21	0.06	0.4	4.2	53.7	-0.71	-0.77	0.03	6.5	60.5	0.14	-0.48	0.7	7.9	67	-0.07	-0.35	0.25	8.8	70	0.18	-0.3	0.53	10	74	0.31	-0.78	0.87	9	78	-1.75	-1.58	-1.39	11.5	86.6
S281	2	37.57	3	3	2	6	3	40	42	4	4	2	4.2	51	1.94	0.99	1.75	4.9	53	1.01	-0.51	2.06	6	62	-0.18	0.49	-0.67	7.2	69	-0.36	0.99	-1.12	8.1	69.2	0.12	0.12	0.14	8.1	76	-0.84	0.73	-1.62	10.2	81.5	-0.03	0.27	-0.22	13.5	87.8
S282	1	39.14	1	1	1	6	1	26	27	3	4	2	3.5	50	0.31	0.06	0.56	4.2	53.7	-0.43	-0.5	0.03	7.2	63	0.69	0.24	0.72	7.5	65	-0.52	-1.23	0.38	7.8	69.5	-0.95	-0.57	-0.78	9.5	75	-0.15	-0.33	0	13	84.2	1.54	0.68	1.65	12.4	86
S283	2	40.29	1	1	1	6	1	26	29	4	4	3	4	50	1.57	0.46	1.89	6	57	2.67	1.66	0.76	8.5	63.5	2.49	0.98	2.43	9.9	68.5	1.99	0.31	2.44	10.2	70	2.01	0.52	2.35	11.6	75.5	2.02	0.49	2.42	9.3	83	-0.8	0.76	-1.66	14.5	89
S284	1	41.29	1	1	1	7	1	24	27	4	4	2	3.8	50	0.89	0.06	1.46	5.2	58	1.25	1.79	-0.49	6.6	66.5	-0.15	1.81	-1.8	7.8	72	-0.12	2.11	-1.59	8.4	73.5	-0.27	1.24	-1.11	10.2	78	0.5	0.93	0.14	10	78	-0.81	-1.58	-0.1	14	91
S285	1	38.29	1	3	2	6	1	26	26	4	4	3	3.3	50	-0.1	0.06	-0.09	4.51	54.8	-0.56	-0.6	0.05	6.8	60.5	0.03	-1.21	1.23	9	67	1.14	-0.33	1.79	9.9	69	1.28	-0.74	2.22	12.1	76.1	2.07	0.12	2.53	11.2	82	0.21	-0.1	0.4	14.5	87
S286	1	40.14	1	1	1	6	1	27	28	4	4	3	3.65	50	0.6	0.06	1.02	#NULL!	#NULL!	#NULL!	#NULL!	#NULL!	6.7	62	0.03	-0.29	0.32	8	71	-0.11	1.25	-0.96	9	71	0.36	0.09	0.48	10	75	0.17	-0.67	0.61	9	78	-1.19	-1.18	-0.85	10.5	84.2
S287	1	37.14	3	3	3	6	3	33	37	4	4	2	2.75	50	-1.3	0.06	-2.22	3.49	51	-1.84	-1.95	-0.15	7.2	61	0.48	-1.04	1.64	9.4	66.5	1.47	-0.68	2.46	9.6	69.5	0.99	-0.51	1.71	12.5	76	2.34	0	2.92	10.2	83	-0.63	0.27	-0.97	#NULL!	#NULL!
S288	2	37.14	3	3	3	6	3	33	37	4	4	2	2.7	49	-1.23	-0.08	-1.78	3.6	50.5	-1.12	-1.67	0.45	6.6	59	0.44	-1.12	1.72	8.3	64.5	0.97	-0.69	1.86	8.8	68	0.83	-0.33	1.37	11.5	73	1.95	-0.5	2.85	9.6	81	-0.52	0.1	-0.8	#NULL!	#NULL!
S289	1	39.14	1	1	1	6	1	28	28	4	4	3	3.1	50	-0.52	0.06	-0.81	4.1	54	-0.82	-0.55	-0.47	7.4	64.1	1.24	1.23	0.58	7.7	67.8	-0.29	0.05	-0.35	8.1	70	-0.56	-0.26	-0.48	9.8	75	0.07	-0.49	0.37	11.5	82.5	0.44	0.08	0.6	12.3	87
S290	2	39.71	3	3	2	6	1	31	31	3	4	3	4	51	1.57	0.99	1.25	4.8	54	0.4	-0.48	1.21	6.3	62	0.23	0.53	-0.13	7.8	67	0.55	0.57	0.39	8.6	70.8	0.63	0.84	0.36	11.3	80	1.83	2.26	1.24	11.5	86	0.93	1.82	0.03	15	89.5
S291	2	39.14	1	1	2	6	3	28	34	4	4	2	2.9	50	-0.75	0.46	-1.64	4.5	52	0.49	-0.9	1.83	5.6	58.4	-0.36	-0.69	0.28	7	65.5	-0.35	-0.11	-0.3	6.8	66.5	-1.3	-0.96	-0.97	7.9	70.5	-1.01	-1.32	-0.5	13.3	82	1.73	-0.17	2.39	10.6	81
S292	2	39.71	1	1	3	6	1	28	34	4	4	2	3.2	50	-0.07	0.46	-0.52	5	57	0.18	0.42	-0.18	7.5	63	1.97	1.49	1.34	#NULL!	#NULL!	#NULL!	#NULL!	#NULL!	#NULL!	#NULL!	#NULL!	#NULL!	#NULL!	10	76	0.89	0.76	0.76	10.5	81	-0.22	-0.14	-0.15	#NULL!	#NULL!
S293	1	38.71	1	1	1	6	3	30	29	4	4	3	3.5	50	0.31	0.06	0.56	4.8	54.5	0.57	-0.08	0.98	6.4	63	-0.47	0.04	-0.7	7.4	67.5	-0.57	-0.12	-0.73	7.8	70.5	-0.93	-0.1	-1.11	9.5	76.5	-0.33	-0.12	-0.38	#NULL!	#NULL!	#NULL!	#NULL!	#NULL!	12.5	91
S294	2	40.14	1	1	1	6	3	31	32	4	4	3	3.15	50	-0.18	0.46	-0.69	4.05	52	0.46	-1.08	0.72	6.9	58.5	1.27	-0.68	2.41	7.9	62.8	0.64	-1.3	1.95	8.7	67	0.7	-0.81	1.55	9	73.5	0	-0.32	0.17	12.6	86	1.65	1.82	1.04	11.9	83.5
S295	1	39.14	3	1	1	6	3	36	42	4	4	3	4	52	1.26	1.12	0.69	4.3	53.5	-0.33	-0.67	0.45	7	61	0.94	-0.02	1.31	8.8	69.2	0.71	0.32	0.79	9.4	72	0.68	0.37	0.7	10.5	75	0.76	-0.36	1.18	12.2	86	0.93	1.26	0.46	13.2	87
S296	1	37.57	1	3	3	6	1	33	32	4	4	3	2.7	50	-1.42	0.06	-2.44	5	53.2	-0.06	-1.72	2.32	7.26	60.5	1.13	-0.44	1.98	8.9	66	1.11	-0.67	2.02	8.9	69.5	0.28	-0.53	0.83	10.3	73	0.84	-0.6	1.44	9.6	81.5	-1.23	-0.41	-1.37	12.5	86
S297	2	38.29	3	1	1		1	28	30	3	4	3	3.5	52	0.57	1.53	-0.89	4.5	56	0.49	1.15	-0.75	7.1	65	1.42	2.28	0.03	8.6	68	1.31	0.94	1.13	9.1	71	1.06	0.86	0.91	#NULL!	#NULL!	#NULL!	#NULL!	#NULL!	10.7	81	0.35	0.08	0.43	#NULL!	#NULL!
S298	2	37.43	1	1	1	6	1	27	27	4	4	3	3	50	-0.52	0.46	-1.25	4	54.5	-0.3	0.44	-1.11	6	61	0.16	0.5	-0.23	7.7	67	0.37	0.43	0.25	8.3	68.5	0.36	-0.1	0.61	11.5	81	1.96	2.61	1.21	10.2	79	-0.61	-1.18	-0.08	11.5	85
S299	1	40.43	1	1	1	6	3	24	25	3	4	3	4.2	52	1.62	1.12	1.23	5.27	59	1.28	2.23	-0.96	7.6	62	1.59	0.38	1.79	9	73	2.96	2.4	2.24	10.9	77	2.19	2.91	1.14	12.4	83.5	2.31	3.25	1.27	10.5	81	-0.45	-0.64	-0.15	14.8	95.5
S300	1	40.43	1	1	3	6	1	29	32	4	4	3	4.05	50	1.35	0.06	2.13	5.5	57	1.61	1.2	0.82	6.5	60.2	0.14	-0.63	0.86	7.7	67	-0.48	-0.64	-0.06	7.9	69	-0.86	-0.86	-0.45	10.2	76	0.48	0.03	0.6	11	80	0.56	-0.3	0.95	#NULL!	#NULL!
S301	2	41.14	3	3	1	6	3	27	32	4	4	5	3.1	50	-0.29	0.46	-0.87	4.7	55	0.58	0.38	0.35	7.5	59.5	1.8	-0.4	2.77	9.8	69.5	2.4	1.68	2.08	9.7	72	1.62	1.38	1.34	11.5	76.5	1.99	0.95	2.13	10.6	79	0.29	-1.62	1.38	12.8	84.3
S302	1	38.86	1	1	1	6	3	34	47	4	4	3	3.35	50	0.01	0.06	0.07	4.5	51.5	0.08	-1.63	2.3	5.25	58	-1.65	-1.71	-0.38	6.6	64.5	-1.65	-1.44	-0.98	6.8	67	-2.24	-1.82	-1.61	8.4	69.5	-1.27	-2.64	0.13	11.3	80.5	0.3	-0.64	0.83	10.5	82
S303	1	39.86	1	1	1		1	30	31	4	4	3	3.35	50	0.01	0.06	0.07	4.51	56	0.1	0.69	-0.82	5.2	60.2	-1.76	-0.67	-1.86	7	66	-1.14	-0.77	-0.86	8.8	71	0.2	0.19	0.21	8.8	71	-0.84	-2.01	0.21	11	82.5	0.04	0.08	0.07	#NULL!	#NULL!
S304	2	39.43	1	3	2	6	1	27	29	4	4	3	3.3	50	0.15	0.46	-0.17	4.2	55	-0.01	0.64	-0.89	6.2	62	0.42	-0.98	-0.3	7.2	69	-0.11	1.43	-1.12	7.5	73.5	-0.53	1.89	-1.91	8.6	76	-0.34	0.74	-0.92	9.7	80	-0.44	-0.25	-0.44	12.3	90.5
S305	1	38.29	1	2	2	6	1	28	30	4	4	3	2.15	48	-2.81	-1	-3.64	3.5	52	-1.96	-1.57	-0.83	#NULL!	#NULL!	#NULL!	#NULL!	#NULL!	7.2	66	-0.89	-0.77	-0.51	7.4	67	-1.4	-1.66	-0.55	9.5	73	-0.16	-1.2	0.53	10.4	82	-0.45	-0.1	-0.5	#NULL!	#NULL!
S306	1	39.43	1	1	1	6	3	38	40	4	4	3	3.3	50	-0.1	0.06	-0.09	4.7	52.3	-0.06	-1.68	2.25	6.2	60	-0.26	-0.73	0.4	7.5	67	-0.49	-0.25	-0.38	7.8	68	-0.84	1.05	-0.26	10	73	0.32	-1.17	1.14	12	82.5	1.27	0.62	1.33	#NULL!	#NULL!
S307	1	39.14	1	1	1	6	1	30	31	4	4	3	3.7	50	0.7	0.06	1.17	4.51	53.7	-0.25	-0.84	0.84	8.2	65.5	2.09	1.83	1.25	10.7	73.5	2.67	2.56	1.79	10.7	77	2.01	2.89	0.93	11	78	1.06	0.62	1.03	12	88	1.11	2.13	0.03	#NULL!	#NULL!
S308	1	40.29	1	3	2	6	1	40	36	4	4	3	4.1	51	1.44	0.59	1.63	4.8	56	0.29	0.41	-0.08	6.3	61	-0.15	-0.28	0.07	7.3	71	-0.76	1.57	-2.12	7.9	74	-0.81	1.51	-2.02	10.2	75	0.5	-0.33	0.84	12	87	0.83	1.74	0.01	#NULL!	#NULL!
S309	1	38	1	1	1	6	3	33	32	4	4	3	4	51	1.26	0.59	1.36	4.5	55	-0.2	-0.1	-0.12	6	61	-0.54	-0.24	-0.52	7.3	70	-0.76	1.1	-1.78	10	74	1.36	1.51	0.87	11	78.5	1.19	1.11	0.93	10.4	82	-0.45	-0.1	-0.5	13	91
S310	2	37.29	1	1	3	6	2	33	30	4	4	3	2	48	-3.09	-0.62	-4.49	3.6	53	-1.66	-0.93	-1.28	5	57	-1.28	-1.39	-0.18	6.5	64	-1.27	-1.3	-0.58	7.1	67	-0.94	-0.75	-0.65	9.5	74	0.48	-0.02	0.64	11.2	80.5	0.71	-0.11	1.04	#NULL!	#NULL!
S311	2	39.29	1	1	1	6	1	30	35	4	4	3	3.85	50	1.28	0.46	1.49	4.3	52.5	0.22	-0.58	1.03	6.2	60.2	0.45	0.16	0.49	7.5	65	0.22	-0.33	0.62	8.6	69	0.44	-0.31	0.84	#NULL!	#NULL!	#NULL!	#NULL!	#NULL!	10	78	-0.19	-0.93	0.34	10.8	80.9
S312	2	40.43	1	1	1	5	3	28	26	4	4	3	3.3	50	0.15	0.46	-0.17	4.5	54	0.49	0.12	0.53	7.2	61.2	1.67	0.68	1.63	8.1	66.5	0.61	-0.1	0.95	8.2	71	0.25	0.94	-0.22	9.3	74.5	0.9	1.55	0.34	#NULL!	#NULL!	#NULL!	#NULL!	#NULL!	12	84
S313	2	40.14	1	1	1	6	1	28	31	4	4	3	3	50	-0.52	0.46	-1.25	4.2	52.5	-0.01	-0.64	0.78	6	60	0.22	0.11	0.23	8.8	67.3	1.25	0.2	1.57	8.5	71	0.54	0.94	0.17	9.5	75	0.48	0.37	0.42	11	83	0.58	0.79	0.27	12	88
S314	2	39.29	3	1	2	6	1	28	28	6	6	3	3.6	50	0.78	0.46	0.78	4.5	50.5	0.25	-1.9	2.77	6	61	0.27	0.66	-0.23	8.4	64	1	-1.02	2.15	7.4	71	-0.59	0.94	-1.39	8.5	76	-0.49	0.6	-1.08	13.6	85.5	1.74	0.73	1.87	#NULL!	#NULL!
S315	2	38.71	3	1	3	5	3	35	38	4	4	3	3	50	-0.52	0.46	-1.25	3.85	50.5	-0.83	-1.84	1.17	5.4	58.5	-0.65	-0.65	-0.17	6.7	64	-0.75	-0.84	-0.24	7.4	69	-0.59	0.1	-0.81	8.2	71.5	-0.72	-0.99	-0.36	10.6	80.5	-0.29	-0.68	0.07	11.5	84.5
S316	2	39.71	3	1	2	4.5	3	30	42	4	4	3	3.8	50	1.18	0.46	1.35	5	57	1.22	1.59	-0.18	7.1	64	1.45	1.85	0.39	8.1	70.5	0.83	2.07	-0.22	8.3	75	0.35	2.63	-1.1	11	78	1.63	1.5	1.37	12.5	85	1.06	0.7	1	13.8	92.5
S317	2	38	3	1	3	6	1	30	30	4	4	3	2.75	47.5	-1.11	-0.88	-0.54	4	50	-0.37	-1.92	1.89	5.8	58	-0.25	-1.1	0.87	7.4	66.5	1.76	-0.19	2.48	7.5	68	-0.49	-0.35	-0.36	8.1	71.7	-0.84	-0.94	-0.55	10	78.5	-0.88	-1.55	-0.21	10.8	83.5
S318	1	39.29	3	3	2	4.5	3	39	33	4	4	3	3.38	48	0.07	-1	1.48	4.2	55	-0.71	-0.1	-0.94	6.2	60.2	-0.8	-1.39	0.3	6.8	65	-1.49	-1.38	-0.82	7.4	67.6	-1.4	-1.39	-0.77	9	73	-0.62	-1.12	-0.12	11	82	-0.04	-0.3	0.19	11	86.5
S319	1	39.14	1	2	2	4	3	28	30	4	4	2	4.4	52	1.97	1.12	0.74	4.6	55.5	0.1	0.29	-0.23	6.6	63	0.07	0.44	-0.32	8.2	70.5	0.2	1.16	-0.49	8.31	72	-0.34	0.62	-0.8	9.6	78	-0.07	0.9	-0.59	9.5	80	-0.7	-0.44	-0.68	12	85
S320	2	39.57	3	3	2	4	3	28	24	4	4	2	2.8	50	-0.99	0.46	-2.05	3.79	53	-0.94	-0.57	-0.69	5.5	58.5	-0.56	-0.72	0.03	7	64	-0.09	-0.34	0.24	8.6	67.1	-0.28	-0.82	1.39	9	71.5	0	-1.08	0.67	11.2	82	0.06	-0.42	0.4	11	85
S321	2	41	3	3	3	3	1	30	28	4	4	3	3.45	50	0.47	0.46	0.32	4.6	53.6	0.3	-0.45	1.02	6.2	60.1	0.48	0.15	0.54	7.6	65.5	0.3	-0.16	0.59	7.7	68	-0.14	-0.35	-0.06	9.3	72	0.29	-0.84	0.89	11.2	81.5	0.18	-0.35	0.51	11.4	84
S322	1	40	1	1	1	6	1	27	27	4	4	3	3.75	50	0.8	0.06	1.32	4.15	55	-0.59	0.1	-1.08	7	66	-0.23	0.67	-0.86	7	66	-1.18	-0.84	-0.86	8.5	68.5	-0.13	-0.96	0.61	9.2	72.5	-0.47	-1.44	0.29	10.8	82	0.31	0.17	0.3	#NULL!	#NULL!
S323	2	39.43	1	3	2	6	3	40	39	4	4	3	3.85	50	1.28	0.46	1.49	4.7	56	0.75	1.08	-0.27	6.1	62	0.35	1.06	-0.48	7.6	68	0.24	0.83	-0.21	7.8	72	-0.17	1.34	-1.06	9.2	77	0.21	1.11	-0.38	10.4	81	0.15	0.13	0.11	11	88.5
S324	1	39.29	1	1	3	6	1	29	30	3	4	3	3.75	50	0.8	0.06	1.32	4.2	53.8	-0.5	-0.51	-0.04	7.5	63	1.41	0.78	1.2	8	66.5	-0.29	-0.75	0.28	10.2	75	1.55	1.96	0.84	11.5	75	1.54	-0.49	2.22	8.7	79	-1.4	-0.7	-1.47	#NULL!	#NULL!
S325	1	38.86	3	1	3	6	3	34	40	4	4	3	3.95	50	1.17	0.06	1.87	5	57	0.67	0.99	-0.29	7.5	65	1.35	1.67	0.38	8.7	72.5	0.78	2.17	-0.38	9.2	77	0.58	2.85	-0.89	10.8	79	1.08	1.46	0.61	9.8	80	-1.08	-1.04	-0.78	15.7	94
S326	1	41.14	1	1	3	5	1	26	25	4	4	2	3.45	50	0.21	0.06	0.4	4.7	57.7	0.34	1.49	-1.52	6.5	63.5	0.14	0.98	-0.74	8	70.8	0.07	1.47	-0.89	8.9	72.8	0.29	0.99	-0.19	10	77	0.3	0.46	0.13	11.3	84	0.24	0.52	0.04	14.3	92
S327	2	41.57	1	1	3	4.5	3	30	30	4	4	3	3.6	50	0.78	0.46	0.78	#NULL!	#NULL!	#NULL!	#NULL!	#NULL!	6.2	61	0.23	0.24	0.13	7.1	66	-0.4	-0.19	-0.32	7.5	70	-0.5	0.48	-0.95	9.3	75	0.32	0.4	0.18	10.3	81.7	-0.3	-0.24	-0.19	12.6	87
S328	1	37.86	1	3	3		1	41	42	4	4	3	2.85	50	-1.07	0.06	-1.79	#NULL!	#NULL!	#NULL!	#NULL!	#NULL!	6	66	-0.54	2.2	-2.83	8.5	68	0.57	0.07	0.78	9	71	0.38	0.13	0.48	#NULL!	#NULL!	#NULL!	#NULL!	#NULL!	9.2	76	-1.58	-2.37	-0.65	#NULL!	#NULL!
S329	2	39.43	1	1	3	6	1	33	38	4	4	3	3.8	50	1.18	0.46	1.35	4.8	54	0.91	0.06	1.21	6.1	60	0.18	-0.12	0.41	7.7	66.5	0.43	0.33	0.41	8	70	0.05	0.52	-0.22	9.3	72.5	0.29	-0.63	0.77	8.1	75	-2.78	-2.86	-1.98	11.5	85
S330	1	39.43	1	1	3	6	1	29	28	4	4	3	3.2	50	-0.3	0.06	-0.44	3.95	54.5	-1.02	-0.22	-1.29	6	62	-0.86	-0.21	-1.03	8.2	67	0.14	-0.57	0.7	8.7	72	0.1	0.65	-0.23	9.6	76	0.15	0.11	0.12	8.2	77.5	-1.9	-1.2	-1.82	11.9	87.2
S331	2	40.86	1	1	3	4	1	25	32	4	4	3	3.3	50	0.15	0.46	-0.17	4.29	54	0.08	0.06	0.08	5.7	60.5	-0.44	0	-0.57	7	68.3	-0.35	1.21	-1.29	7.5	68.5	-0.49	-0.14	-0.51	8.3	74.5	-0.74	-0.1	-0.98	#NULL!	#NULL!	#NULL!	#NULL!	#NULL!	10.8	82.5
S332	1	40.71	1	1	3	5.5	3	31	28	4	4	3	3.3	50	-0.1	0.06	-0.09	4.15	51.5	-0.66	-1.76	1.43	5.8	60	-0.85	-0.77	-0.39	7.2	65.5	-0.9	-1.03	-0.31	7.5	68	-1.27	-1.19	-0.74	9	72	-0.67	-1.65	0.18	#NULL!	#NULL!	#NULL!	#NULL!	#NULL!	12	89
S333	1	40.57	1	1	3	6	1	31	30	4	4	5	3.65	50	0.6	0.06	1.02	4.5	56	0.01	0.62	-0.85	6	62	-0.54	0.25	-1.03	8.3	69.5	0.38	0.82	-0.01	9	70.5	0.41	-0.03	0.64	10.1	76.5	0.41	0.29	0.36	11.7	80.4	0.79	-0.29	1.25	13.5	89
S334	2	39.29	1	1	3	6	1	28	27	4	4	2	2.45	50	-1.86	0.46	-3.61	#NULL!	#NULL!	#NULL!	#NULL!	#NULL!	5.6	60	-0.55	-0.2	-0.53	7.1	66	-0.31	-0.03	-0.32	8	67	-0.04	-0.92	0.66	8.5	71	-0.47	-1.27	0.17	10.7	83	0.35	0.76	-0.04	#NULL!	#NULL!
S335	2	40.57	1	1	3	5	1	38	40	4	4	3	3.55	50	0.67	0.46	0.63	3.65	55.2	-1.09	0.67	-2.66	6.2	63.2	1.24	1.14	0.58	7.9	68.5	0.6	1.14	0.07	9.1	71.5	1.01	1.36	0.54	11.4	79	1.91	1.89	1.54	11.8	84	0.67	0.62	0.56	14.8	93.3
S336	2	39.29	3	1	3	5	3	29	28	2	3	2	3	50	-0.52	0.46	-1.25	#NULL!	#NULL!	#NULL!	#NULL!	#NULL!	6.42	60	0.56	-0.16	0.96	9	68	1.6	0.8	1.61	9.5	72	1.44	1.36	1.12	10	70	0.88	-1.6	2.15	11.8	84	1.09	1.03	0.8	#NULL!	#NULL!
S337	1	39.29	1	1	3	6	1	28	28	4	4	2	3	50	-0.73	0.06	-1.19	4.2	54	-0.57	-0.48	-0.19	6.2	60	-0.35	-0.86	0.41	7.5	64	-0.55	-1.75	0.78	8.15	68.5	-0.54	-1.02	0.1	9.1	73	-0.54	-1.17	0.02	10.9	82	0.48	0.38	0.4	11.5	86
S338	1	38.86	3	1	3	4	3	34	36	4	4	2	4.35	50	1.88	0.06	2.88	5.4	55	1.33	0.03	1.94	7.1	62.1	0.93	0.34	0.96	8.8	66.4	0.96	-0.56	1.74	9.3	71	0.7	0.17	0.87	10.2	73.5	0.48	-1.01	1.23	10.8	78	-0.27	-1.89	0.82	12.6	90
S339	1	39.43	1	2	2	5.5	1	28	32	4	4	2	3.6	50	0.51	0.06	0.87	5	54.8	0.74	-0.07	1.23	8	63	1.87	0.66	1.91	9	70.3	1.36	0.59	1.41	9.6	72.6	1.34	1.47	0.87	11.4	78	0.3	0.88	-0.1	#NULL!	#NULL!	#NULL!	#NULL!	#NULL!	14.5	90.5
S340	1	38.86	1	3	3	5	1	34	35	4	4	3	3.45	50	0.21	0.06	0.4	#NULL!	#NULL!	#NULL!	#NULL!	#NULL!	6.2	59	-0.69	-1.82	0.97	#NULL!	#NULL!	#NULL!	#NULL!	#NULL!	9	71.9	0.38	0.54	0.21	9.7	77	0.02	0.46	-0.24	#NULL!	#NULL!	#NULL!	#NULL!	#NULL!	12.5	89.2
S341	1	39.21	1	3	2	6	3	29	31	4	4	3	3.85	50	0.98	0.06	1.6	5	56.5	0.74	0.8	0.05	6.8	61	0.56	-0.2	0.98	8.1	70.7	0.18	1.43	-0.71	8.4	71.5	-0.21	0.46	-0.51	10.3	78	0.5	0.72	0.26	11.2	82	0.21	-0.1	0.4	14.5	91
S342	2	39.14	3	1	3		3	30	29	4	4	3	2.9	50	-0.75	0.46	-1.64	#NULL!	#NULL!	#NULL!	#NULL!	#NULL!	5.8	55	-0.02	-2.23	2.54	8	66	0.75	0.11	0.98	8.7	69	0.73	-1.17	1.85	#NULL!	#NULL!	#NULL!	#NULL!	#NULL!	11.2	80.5	0.7	-0.13	1.04	#NULL!	#NULL!
S343	1	38.57	1	1	3	5	1	32	30	4	4	3	3.3	50	-0.1	0.06	-0.09	4.5	55	-0.06	0.03	-0.12	6.75	63.8	0.47	1.13	-0.4	7.65	68.5	-0.31	0.35	-0.59	8.94	71.5	0.34	0.4	0.25	10	74	0.32	-0.75	0.87	11.6	81.5	0.96	0.18	1.19	13.8	90
S344	2	41	1	1	3	6	1	25	24	4	4	3	2.4	50	-1.99	0.46	-3.83	4	54.2	-0.37	0.23	-0.91	5.6	60	0.16	-0.21	0.47	7.1	66	-0.48	0.97	-1.3	8	67	0.05	-0.75	0.66	9.51	71	0.49	-1.18	1.38	8.6	77.5	-1.44	-1.11	-1.26	11.96	93.3
S345	2	38.57	1	1	3	6	3	24	26	3	4	3	3.55	50	0.67	0.46	0.63	4	54	-0.43	0.06	-0.77	6.35	61.7	0.4	0.53	0.09	8.2	68.2	0.63	0.5	0.56	8.26	71.5	0.05	1.15	-0.63	10.6	75.5	1.35	0.56	1.48	10	81	-0.19	0.1	-0.33	13.8	93.3
S346	2	40.57	1	3	3	5	1	36	36	6	6	2	3.15	50	-0.18	0.46	-0.69	4.2	54.2	-0.07	0.16	-0.36	5.35	56	-0.75	-1.87	1.13	7.55	66.5	0.13	0.08	0.19	7.85	69.5	-0.16	0.31	-0.36	9.3	73.5	0.31	-0.21	0.53	10.9	79	0.44	-0.73	1.06	12	87
X001	1	40.29	1	1	3	5	2	27	33	4	4	2	4.3	50	1.79	0.06	2.76	4.8	56	-1.14	-1.17	-0.08	7.7	66	1.59	2.16	0.31	9	70	1.92	2.38	0.8	9.5	72.5	0.83	0.72	0.68	11.4	80	1.53	1.78	1.03	11.2	79	0.66	-0.73	1.36	13.5	93
X002	2	41	1	1	3	4	2	29	29	4	4	3	3.7	50	0.98	0.46	1.07	5.3	55	1.72	0.64	1.63	6.1	60	0.08	-0.27	0.41	7.2	64	-0.14	-0.82	0.54	7.7	66.7	-0.32	-0.97	0.34	9	75	-0.11	0.02	-0.18	12.1	82.5	1.31	0.56	1.42	11	87
X003	1	37.14	1	1	3	6	3	29	29	4	5	3	3	50	-0.73	0.06	-1.19	3.8	53	-1.23	-0.92	-0.61	6.3	60	-0.15	-0.77	0.6	7.8	66	-0.16	-0.77	0.47	8.4	70	-0.41	-0.63	-0.03	9.3	75.5	-0.49	-0.45	-0.39	11.7	84.3	0.55	0.63	0.38	10.5	84
X004	1	39.21	1	1	3	6	2	28	27	4	4	3	4.1	50	1.44	0.06	2.26	6	59.5	2.1	2.27	0.3	8	64	1.62	0.72	1.54	8.3	68	0.44	0.22	0.49	9	71	0.33	0.05	0.48	10	78	0.27	0.82	-0.1	11.4	81.2	0.93	0.32	1.07	12.6	85.5
X005	1	39.71	3	3	3	6	3	33	33	3	4	2	3.55	50	0.41	0.06	0.72	4.6	56	-0.16	0.27	-0.59	7.5	63	1.93	1.54	1.2	7.9	67	-0.24	-0.64	0.25	8.5	69	-0.13	-0.74	0.44	10	73	0.28	-1.26	1.14	11.7	82.7	0.59	0.14	0.76	13	85.3
X006	1	41.43	1	3	2	5	3	28	29	3	3	2	3.65	50	0.6	0.06	1.02	4.5	53	0.01	-0.92	1.34	6.5	63	0.14	0.74	-0.51	8.7	68	0.84	0.17	1.05	9.4	70	0.79	-0.3	1.31	11.2	77.5	1.26	0.47	1.35	11.5	84	0.96	1.19	0.52	14	87
X007	1	40	1	1	3	6	3	29	31	4	4	2	3.2	50	-0.3	0.06	-0.44	4.6	56	-0.16	0.27	-0.59	7	60.5	0.49	-0.9	1.56	8.5	67.5	0.66	-0.02	0.95	9	69	0.32	-0.88	1.12	10	74	0.26	-0.89	0.87	10.3	82	0.01	0.35	-0.23	13.5	88
X008	1	39.43	1	1	3	5	4	30	29	5	5	2	3.75	50	0.8	0.06	1.32	5	54	-0.95	-2.32	1.78	7.6	66	1.5	2.2	0.16	8.9	72	1.07	2.05	0.04	9.5	76	0.82	2.28	-0.26	11	81	1.11	1.97	0.4	11	80	0.1	-0.73	0.61	13.1	90.5
X009	1	39.29	1	1	1	6	3	31	32	4	4	2	3.95	50	1.17	0.06	1.87	4.75	57	0.42	1.13	-0.91	7.6	65	1.41	1.58	0.54	8.7	68	0.95	0.34	1.05	9.2	72	0.43	0.27	0.44	10	75	0.23	-0.53	0.61	8.6	80.8	-1.46	0	-2.04	13	88.5
X010	1	39.71	1	1	3	6	2	28	29	4	4	2	3.75	50	0.8	0.06	1.32	4.8	56	0.36	0.48	-0.08	6.4	66	-0.11	2.03	-1.99	8.5	70	0.46	0.81	0.11	9.3	75	0.62	1.81	-0.26	13	81	2.74	2.18	2.34	9.9	80	-0.88	-0.79	-0.65	15	95
X011	1	40.29	1	1	3	6	3	36	37	4	4	2	3.45	50	0.21	0.06	0.4	4.5	55	0.08	0.17	-0.12	6.5	63	-0.09	0.4	-0.51	8	66	0.06	-0.79	0.77	8.1	69	-0.6	-0.8	-0.14	8.8	75	-0.92	-0.5	-0.94	10	82	-0.8	-0.09	-0.98	11	84.5
X012	1	39	3	3	2		3	36	35	5	5	5	3.4	50	0.11	0.06	0.24	4.5	55.5	0.01	0.36	-0.48	8	65	1.7	1.33	1.15	8.5	71	0.61	1.54	-0.21	9.2	73.5	0.69	1.48	0.01	10	80	0.33	1.79	-0.53	#NULL!	#NULL!	#NULL!	#NULL!	#NULL!	12.5	93
X013	1	41.29	1	1	3	5	2	26	27	4	4	2	3.46	50	0.23	0.06	0.44	5	56.5	0.67	0.73	0.05	7	61	0.78	-0.24	1.31	8.3	69	0.41	0.63	0.15	8.6	70	-0.01	-0.26	0.25	9	74	-0.39	-0.55	-0.39	7.5	77.9	-2.62	-0.96	-2.99	12.8	85
X014	2	39.14	3	3	3	5	2	32	31	4	5	3	3.3	50	0.15	0.46	-0.17	4.5	55	0.43	0.57	-0.12	6.3	62	0.57	1.02	-0.13	7.8	67.5	0.55	0.8	0.23	8.5	71	0.49	0.84	0.17	9.5	74.5	0.51	0.26	0.53	11.3	77	0.29	-1.95	1.56	12.5	88
X015	2	40.43	1	1	3		1	36	39	3	3	2	3.9	50	1.37	0.46	1.62	5	55	1.34	0.7	1.02	#NULL!	#NULL!	#NULL!	#NULL!	#NULL!	#NULL!	#NULL!	#NULL!	#NULL!	#NULL!	#NULL!	#NULL!	#NULL!	#NULL!	#NULL!	#NULL!	#NULL!	#NULL!	#NULL!	#NULL!	11.8	81	1.14	0.11	1.49	#NULL!	#NULL!
X016	1	41.43	2	2	2	5	3	29	28	4	2	2	3.2	50	-0.3	0.06	-0.44	4.5	54	-0.33	-0.75	0.6	7	62.5	0.81	0.54	0.61	8.2	69	0.33	0.68	0.01	9.5	74	0.9	1.53	0.26	10.2	76.5	0.5	0.3	0.48	11.3	79	0.59	-1.01	1.45	13	89
X017	1	32.71	2	3	2	7	3	35	38	5	4	2	3.38	50	#NULL!	0.06	#NULL!	2.25	52	-5.01	-2.03	-5.72	5.2	58	-1.7	-1.66	-0.49	8.1	66.9	0.18	-0.35	0.59	9	70	0.36	-0.36	0.8	10.5	75	0.76	-0.34	1.18	10.9	84.5	-0.03	0.84	-0.53	#NULL!	#NULL!
X018	1	38.86	1	1	3	5	3	26	32	4	4	5	3.47	50	0.25	0.06	0.47	5	55.5	0.81	0.36	0.74	6.8	62	0.65	0.43	0.49	8.3	68	0.31	0	0.49	9	71	0.32	0.03	0.48	9.5	75	-0.15	-0.34	0	9.3	78.5	-0.81	-0.81	-0.59	12.5	87
X019	1	36.57	1	1	1	6	2	28	29	4	4	3	2.55	49	-1.78	0.06	#NULL!	3.8	51	-1.44	-2.15	0.8	7	60	0.61	-0.98	1.82	8	66	-0.06	-0.98	0.77	8.8	70	0.1	-0.47	0.53	10.5	80	0.9	2.08	0.06	11.2	84	0.53	0.68	0.23	14	90
X020	2	39.43	3	3	3	6	3	41	41	2	2	2	3.2	50	-0.07	0.46	-0.52	4.5	54	0.31	-0.06	0.53	6.5	62	-0.12	-0.13	-0.05	8.1	67	0.78	0.43	0.79	9	70	1.05	0.6	1.06	10.2	76	1.02	0.68	0.97	9.1	78.2	-0.98	-0.89	-0.77	12	83
X021	2	39.57	3	3	3	5	2	28	29	4	4	3	3.5	50	0.57	0.46	0.47	4.4	54	0.15	-0.06	0.28	6.3	60	-0.24	-0.9	0.6	7.2	65	-0.18	-0.45	0.18	8.6	70	0.45	0.13	0.57	9.8	75	0.7	0.29	0.75	12.1	84.3	1.31	1.17	1	12	86.5
X022	2	38.86	1	1	3		2	33	34	4	4	3	3.5	50	0.57	0.46	0.47	4.6	54.5	0.72	0.44	0.44	#NULL!	#NULL!	#NULL!	#NULL!	#NULL!	#NULL!	#NULL!	#NULL!	#NULL!	#NULL!	#NULL!	#NULL!	#NULL!	#NULL!	#NULL!	#NULL!	#NULL!	#NULL!	#NULL!	#NULL!	9.5	79	-0.61	-0.59	-0.45	#NULL!	#NULL!
X023	1	39.43	1	1	3	6	2	33	41	4	4	3	3.4	50	0.11	0.06	0.24	4.5	53	0.08	-0.86	1.31	6.2	63	0.06	1.2	-1.1	7.5	68	-0.52	0.17	-0.74	9.1	71.5	0.43	0.25	0.46	10.2	75	0.43	-0.5	0.84	10.5	85	-0.37	1.01	-1.13	13.2	87
X024	1	39.43	3	3	3	6	3	29	29	4	4	2	3.82	50	0.93	0.06	1.51	4.3	54	-0.53	-0.62	0.08	6.2	60.2	0.03	1.15	-1.1	8.3	67	0.35	-0.4	0.84	9.8	72	0.96	0.17	1.19	9.7	78	0.04	0.93	-0.47	10.6	80	-0.3	-0.87	0.17	12.5	86
X025	2	39.86	3	2	2	7	3	28	26	4	4	1	3.6	50	0.78	0.46	0.78	4.5	55	0.37	0.51	-0.12	6.2	61	-0.2	-0.54	0.3	7.2	67	-0.2	0.41	-0.49	8.7	70	0.72	0.5	0.69	9.5	74	0.51	0.06	0.64	10.7	84	-0.32	0.37	-0.63	12.5	87
X026	1	40.14	1	3	2	5	2	28	28	4	4	3	3.4	50	0.11	0.06	0.24	4.3	53.5	-0.4	-0.74	0.45	6.1	60	-0.4	-0.73	0.22	8.6	68	0.58	-0.1	0.92	9.1	71.2	0.42	0.1	0.55	10	75.5	0.18	-0.44	0.48	#NULL!	#NULL!	#NULL!	#NULL!	#NULL!	12	88
X027	2	38.43	3	3	3	4	3	37	35	4	3	2	3.1	50	-0.29	0.46	-0.87	4.1	53.5	-0.43	-0.38	-0.16	5.9	60	-0.03	-0.05	0.05	7	66	-0.41	-0.01	-0.48	7.4	70	-0.65	0.4	-1.1	8.3	73	-0.7	-0.57	-0.61	11.6	86	0.39	1.08	-0.15	10.2	84.5
X028	1	38.43	3	3	3		2	32	26	4	4	2	3.04	50	-0.65	0.06	-1.03	4.6	54.2	0.04	-0.45	0.71	5.6	60	-1.12	-0.73	-0.82	8.6	68.9	0.66	0.46	0.61	7.5	69	-1.31	-0.82	-1.1	8.9	71.6	-0.74	-1.76	0.16	10.4	82	0.13	0.44	-0.12	11.2	86
X029	1	39.14	1	1	3	4	3	33	29	4	4	3	3.85	50	0.98	0.06	1.6	5	57	0.47	0.78	-0.29	6.4	65	-0.31	1.25	-1.58	7.9	69	-1.24	-0.33	-1.35	8.4	72	-0.35	0.39	-0.67	8.7	75.5	-1.07	-0.39	-1.21	12	86.4	0.83	1.53	0.16	10.9	85
X030	1	39.43	1	3	2	5	2	37	38	4	4	2	3.85	50	0.98	0.06	1.6	5.25	55	0.98	-0.1	1.63	6.3	58.7	0.71	-0.24	1.33	8.3	67	0.48	-0.18	0.84	9.2	70	0.62	-0.24	1.06	10	76	0.26	-0.05	0.36	10	79	-0.81	-1.21	-0.32	11.5	85
X031	1	40.29	1	1	3	5	1	27	33	4	4	5	4	51	1.26	0.59	1.36	5.4	55	1.33	0.03	1.94	7.4	65	1.24	1.67	0.22	8.2	70	0.22	0.98	-0.33	8.8	73	0.13	0.95	-0.39	9.5	76	-0.47	-0.64	-0.26	8.3	77.5	-2.52	-1.86	-2.3	12.3	91
X032	1	40.43	3	3	2	6	3	28	30	4	4	2	3	50	-0.73	0.06	-1.19	4.3	55	-0.47	-0.04	-0.66	6.8	61	0.5	-0.28	0.98	8.8	65.8	0.93	-0.89	1.96	10.5	71.6	1.45	-0.32	2.1	11	75.5	1.16	-0.21	1.6	10.5	86	0.1	1.57	-1.01	13	89
X033	1	40.43	2	3	2	4	3	29	32	4	4	2	3.2	50	-0.3	0.06	-0.44	4.2	54	-0.71	-0.62	-0.19	5.9	62	-0.68	0.25	-1.24	8.3	68	0.32	0.02	0.49	9.3	72.5	0.49	0.42	0.42	10.6	77	0.76	0.28	0.82	10.2	83.5	-0.63	0.46	-1.1	13	88
X034	1	39.86	1	1	3	5	1	26	28	4	4	2	2.52	50	-1.85	0.06	-3.27	3.6	52	-1.76	-1.57	-0.51	6.3	59	-0.33	-1.51	1.16	8.3	67	0.29	-0.9	0.84	8.8	71	0.17	0.13	0.21	9.1	73	0.17	-0.31	0.41	#NULL!	#NULL!	#NULL!	#NULL!	#NULL!	11.2	85
X035	2	40.43	1	2	2	6	3	34	35	4	4	3	3.2	50	-0.07	0.46	-0.52	4.25	53	0.07	-0.39	0.57	5.8	60	-0.08	0.07	-0.14	6.9	67	-0.48	0.53	-0.97	7.9	69	-0.08	0.04	-0.08	9.2	74	0.17	-0.14	0.29	12.5	87	1.18	1.7	0.51	11.5	87
X036	2	40.14	1	1	1		2	27	27	4	4	2	3.3	50	0.15	0.46	-0.17	4.3	53	-0.02	-0.57	0.7	7.2	64	1.61	1.93	0.54	8.8	72	1.39	2.51	0.29	9	74	0.97	2.12	0.05	10	79	0.87	1.87	0.12	9.6	82	-0.57	0.35	-1.04	13.8	93
X037	1	39.57	1	1	3	6	1	28	30	4	4	3	3.2	50	-0.3	0.06	-0.44	4.85	57	0.24	0.78	-0.66	6.3	63	-0.24	0.57	-0.9	7.5	69	-0.66	0.39	-1.1	8.8	73	0.17	1.04	-0.39	9.2	74	-0.36	-0.57	-0.13	12	85	1.06	1	0.75	12.5	88
X038	2	40	3	3	3	4	3	34	33	4	4	1	3	50	-0.52	0.46	-1.25	4	54	-0.43	0.66	-0.77	5.8	60	-0.14	-0.01	-0.14	6.8	65	-0.64	-0.42	-0.45	7.6	69	-0.36	0.12	-0.51	9.2	72	0.21	-0.82	0.78	11.8	82	0.68	-0.11	1.02	11.6	86
X039	1	41.57	1	1	1	6	1	28	30	4	4	2	3.35	50	0.01	0.06	0.07	4.65	53.5	-0.01	-0.94	1.32	6.2	61	-0.5	-0.58	-0.12	7.5	68.5	-0.53	0.38	-0.92	8.8	72.5	0.18	0.83	-0.24	11.8	76	1.82	0.03	2.28	12	87	0.83	1.76	0.01	14	88
X040	1	38.29	3	1	3	6	2	28	27	4	4	2	2.9	50	-0.96	0.06	-1.59	5	56	0.54	0.34	0.39	6.9	59.5	0.26	-1.54	1.92	8.2	68	0.21	0.02	0.35	8.9	70	-0.07	-1.01	0.66	8.8	71.5	-1.02	-2.18	0.06	10.6	81	-0.28	-0.47	-0.04	12.3	85
X041	2	39.71	1	1	3	7	3	36	36	3	3	2	3.15	50	-0.18	0.46	-0.69	4.5	55	-0.23	-0.15	-0.12	6.7	62	0.88	0.75	0.54	8	66	0.68	-0.01	0.98	#NULL!	#NULL!	#NULL!	#NULL!	#NULL!	8.8	74	-0.21	-0.17	-0.2	12.7	85	1.36	1.05	1.19	11.5	86
X042	2	40	3	2	2	3	1	31	30	2	3	2	4.05	51	1.66	0.99	1.38	5.2	57	1.45	1.53	0.25	6.7	60.6	1.06	0.35	1.14	7.5	66	0.11	-0.07	0.28	9	69	1	0.08	1.33	10.2	75	1	0.26	1.18	12.8	85	1.83	1.63	1.44	12.5	86
X043	1	39.29	1	1	3		1	28	32	4	4	2	3.4	50	0.11	0.06	0.24	4.75	57	0.21	0.92	-0.91	6.8	65	0.13	1.13	-0.82	7.8	69	-0.19	0.58	-0.61	8.6	73	-0.06	0.99	-0.67	9.5	79	-0.25	1.1	-0.94	12.8	88	1.8	2.59	0.74	#NULL!	#NULL!
X044	1	38.57	3	2	2	3	2	25	23	4	4	3	3.65	50	0.6	0.06	1.02	4.8	54	0.36	-0.55	1.33	7.3	61	1.15	-0.24	1.79	9.5	68	1.6	0.07	2.08	10.2	72	1.53	0.56	1.65	11.5	77	1.72	0.75	1.76	#NULL!	#NULL!	#NULL!	#NULL!	#NULL!	#NULL!	#NULL!
X045	1	39.71	3	3	3	5	3	37	40	4	4	2	3.5	50	0.31	0.06	0.56	3.7	52	-0.5	-0.57	-0.19	6.7	63	0.4	0.74	-0.14	9.1	69.5	1.21	0.79	1.09	9.4	72	0.71	0.44	0.7	9.8	75	0.05	-0.53	0.37	12	84	0.83	0.64	0.76	13.1	87.5
X046	1	41	3	3	3	6	3	31	32	4	4	2	3.2	50	-0.3	0.06	-0.44	5	55.5	0.6	0.15	0.74	6.7	61	0.43	-0.2	0.8	8.7	68.5	0.74	0.23	0.89	10	72.5	1.16	0.42	1.28	11	77	1.06	0.19	1.25	11	82.8	0.53	0.6	0.31	13.1	87.5
X047	2	38.29	1	1	3	6	3	35	38	4	4	2	3.83	50	1.24	0.46	1.43	5	56.5	1.28	1.4	0.11	7.9	64	2.33	1.89	1.52	9.8	72.5	2.07	2.37	1.33	10.9	76	2.14	2.14	1.67	11.3	79.4	1.94	2.3	1.37	#NULL!	#NULL!	#NULL!	#NULL!	#NULL!	14	93.5
X048	2	33	3	3	2	7	3	40	42	4	4	2	1.6	48	#NULL!	#NULL!	#NULL!	3.31	50.5	-2.48	-2.4	0.48	4.75	55	-2.25	-3.04	0.47	7	66	-0.54	-0.89	0.05	7.6	69	-0.43	-0.02	-0.51	8.9	72.5	-0.02	-0.54	0.29	9.6	82	-1.28	-0.34	-1.49	11.6	85
X049	2	40.43	3	3	3	4	3	31	38	5	5	3	3.24	50	0.02	0.46	-0.38	4.85	57	1.05	1.66	-0.52	8.3	65	2.21	1.57	1.69	8.8	66	1.45	-0.01	1.97	9.1	70	1.04	0.4	1.17	9.5	76	0.41	0.6	0.2	#NULL!	#NULL!	#NULL!	#NULL!	#NULL!	12	89
X050	2	43	1	1	3	6	1	40	42	4	4	2	3.15	50	-0.18	0.46	-0.69	4.15	53	-0.34	-0.63	0.31	6	61	0.05	0.35	-0.23	6.8	64	-0.73	-1.02	-0.08	7.9	69	-0.12	-0.04	-0.08	7.8	76	-1.18	0.66	-2.07	9	80	-1.76	-0.85	-1.84	#NULL!	#NULL!
X051	1	33	3	3	2	6	3	40	42	4	4	2	1.6	48	#NULL!	#NULL!	#NULL!	3.31	50.5	-3.06	-3.03	-0.41	4.9	56	-2.87	-3.53	0.16	6	62	-2.72	-2.98	-1.03	6.8	64.5	-2.21	-2.89	-0.61	7.5	67	-2.26	-3.64	-0.38	11.4	84	0.34	0.57	0.14	#NULL!	#NULL!
X052	2	39.57	1	1	2	4	1	30	32	4	4	2	3.05	50	-0.4	0.46	-1.06	3.7	53	-1.11	-0.57	-0.96	5.3	60	-0.94	-0.12	-1.15	6.1	65	-1.59	-0.51	-1.68	6.6	66	-1.56	-1.19	-1.14	7	71.5	-2.11	-1.09	-2.18	12	83	1.27	0.79	1.22	9.5	81
X053	1	39.71	3	1	1	6	2	28	34	4	4	1	3.4	50	0.11	0.06	0.24	4.4	57	-0.23	1.06	-1.85	6.4	64	0.01	1.23	-1.15	7.3	66.5	-0.25	0.29	-0.53	8.3	71	-0.4	0.07	-0.5	9	73.5	-0.64	-0.96	-0.26	11.1	85	0.44	0.99	-0.12	10.7	83.5
X054	2	39.57	1	1	1	6	1	25	29	4	4	2	3.25	50	0.04	0.46	-0.34	4.5	54.5	0.56	0.44	0.2	5.8	61	-0.19	0.39	-0.61	8	65	0.68	-0.45	1.31	8.6	68	0.59	-0.42	1.13	9.5	75	0.44	0.28	0.42	12	82	1.27	0.44	1.45	12	88
X055	2	39.57	1	1	3		3	28	31	4	4	2	3.25	50	0.04	0.46	-0.34	4	53	-0.49	-0.51	-0.09	5	58	-1.28	-0.92	-0.75	7.3	65.5	-0.09	-0.27	0.16	7.9	68	-0.11	-0.44	0.22	8.5	72	-0.54	-1.04	-0.09	12	83	1.27	0.79	1.22	10	81.7
X056	1	40.86	3	1	3	6	3	34	39	4	4	2	3.45	50	0.21	0.06	0.4	4.5	53	-0.13	-1.06	1.31	#NULL!	#NULL!	#NULL!	#NULL!	#NULL!	#NULL!	#NULL!	#NULL!	#NULL!	#NULL!	#NULL!	#NULL!	#NULL!	#NULL!	#NULL!	9	76	-0.69	-0.02	-0.92	12.9	85	1.91	0.36	2.32	12.8	92
X057	2	38.86	1	1	3	4	3	35	27	4	4	1	3.05	50	-0.4	0.46	-1.06	3.9	53	-0.49	-0.32	-0.37	6.6	62	0.6	0.53	0.38	8.1	67.5	0.58	0.29	0.64	8.8	70.5	0.79	0.65	0.68	9.5	74	0.48	-0.02	0.64	10	80.6	-0.15	0.03	-0.24	13.1	88
X058	1	38.86	1	3	2	6	2	34	34	6	1	2	3.12	50	-0.47	0.06	-0.73	4.1	53.5	-0.75	-0.74	-0.1	6.3	61.5	-0.06	0.09	-0.18	#NULL!	#NULL!	#NULL!	#NULL!	#NULL!	8.7	71	0.24	0.47	0.07	10.4	80	0.6	1.57	-0.05	11	84	-0.17	0.16	-0.29	12.5	89
X059	2	38.14	1	1	1	6	2	32	31	4	4	2	3.05	50	-0.4	0.46	-1.06	4.25	53.5	0.14	-0.07	0.24	6.8	61	1.07	0.39	1.12	8.5	67.5	1.15	0.6	1.15	10	73	1.47	0.93	1.42	10.2	77	1.02	1.08	0.76	#NULL!	#NULL!	#NULL!	#NULL!	#NULL!	14	89
X060	1	38.57	3	3	3	5	2	28	32	4	4	3	3	50	-0.73	0.06	-1.19	4.1	53	-0.68	-0.92	0.27	7	62	0.63	0.04	0.84	8.9	70	0.98	0.98	0.66	9.8	72	1	0.25	1.19	11.3	76	1.39	-0.04	1.79	15	88	2.84	2.1	2.43	15	88
X061	2	37.57	1	2	2	5	1	27	31	4	5	2	3.6	50	0.78	0.46	0.78	4.4	53.5	0.39	-0.07	0.61	7.3	62	1.36	0.45	1.45	8.5	65	1.41	-0.19	2.05	10	69.5	1.72	0.03	2.28	11	76	1.47	0.34	1.77	10	80	0.5	-0.26	0.85	13	87
X062	2	40.43	1	2	2	6	1	27	32	4	4	5	3.8	50	1.18	0.46	1.35	4.8	55.5	0.91	0.83	0.27	7	65	1.39	2.4	-0.13	9	70.7	1.14	1.4	0.57	10	73.5	1.79	1.85	1.31	11.2	78	1.76	1.47	1.56	14	86	2.03	0.97	2.09	14	92
X063	1	40.29	1	1	2	6	1	32	35	3	3	3	3.25	50	-0.2	0.06	-0.27	4	54.5	-0.72	-0.01	-1.14	6.2	60	-0.23	-0.69	0.41	8.1	68	-0.12	-0.36	0.2	8.9	72	0.25	0.54	0.04	9.7	76	-0.01	-0.02	0	8	75.5	-1.9	-2.08	-1.2	12	90
X064	1	28.86	1	1	3	5	3	25	25	4	4	1	3.48	50	0.27	0.06	0.5	4.35	55	-0.31	0.03	-0.52	6.8	63.5	0.53	0.98	-0.18	7.8	68	-0.23	0.04	-0.26	8.6	71	-0.1	0.01	-0.07	9.8	75.5	0.15	-0.08	0.24	11.7	84	0.6	0.64	0.46	12.8	90.5
X065	1	40.43	1	1	3	4	2	33	28	2	4	1	3.5	50	0.31	0.06	0.56	4.75	57	0.42	1.13	-0.91	6.6	62	0.3	0.29	0.14	7.5	68	-0.59	0.04	-0.74	8.4	69	-0.31	-0.88	0.3	9.2	73	-0.47	-1.23	0.15	10	81	-0.89	-0.65	-0.75	10.5	84.5
X066	2	39.86	1	1	3	4	3	31	31	4	4	2	3.3	50	0.15	0.46	-0.17	4	54	-0.43	0.06	-0.77	6	61.5	0.13	0.7	-0.45	7.3	67.4	-0.06	0.63	-0.47	7.6	69.5	-0.49	0.07	-0.65	8.8	72.5	-0.15	-0.61	0.17	12.5	86	1.58	1.82	0.95	11	83
X067	1	40.57	3	3	3	4	3	34	36	3	4	2	3.5	50	0.31	0.06	0.56	4.5	55	-0.26	-0.68	0.6	7.5	62	1.38	0.25	1.64	9.2	69	1.36	0.63	1.38	9.8	74	1.18	1.51	0.63	10.8	80	0.91	1.48	0.4	#NULL!	#NULL!	#NULL!	#NULL!	#NULL!	13.2	91
X068	2	39.14	1	1	1	6	3	34	32	4	4	3	3.88	50	1.33	0.46	1.57	5	56	1.34	1.21	0.41	7.7	64	2.04	1.77	1.25	9.3	70.5	1.96	2.09	1.27	9.5	76	1.43	3.03	0.2	10.2	77	1.13	1.35	0.76	9.8	80	-0.35	-0.25	-0.33	12.1	86
X069	2	37.71	3	3	2	6	3	28	34	4	4	2	3.1	50	-0.29	0.46	-0.87	4.15	52	-0.22	-1.02	0.98	6.3	60	0.41	-0.16	0.76	7.8	65	0.46	-0.47	1.04	8.6	69	0.64	0.1	0.84	10	75	0.89	0.37	0.97	11.3	81.2	0.8	0.17	0.98	11.5	88
X070	1	41.29	3	1	2	6	3	30	33	4	4	2	3.38	51	0.07	0.59	-0.52	5.8	58	1.96	1.64	0.8	6.9	65	0.69	1.76	-0.64	8.8	71	0.76	1.25	0.21	8.8	73	0.17	1.04	-0.39	9.3	77.2	-0.33	0.61	-0.8	11.7	87	1.56	2.11	0.72	12.7	89
X071	2	40.14	1	3	2	6	2	25	25	4	4	2	3.9	50	1.37	0.46	1.62	5	56	1.04	0.89	0.41	7.1	62	1.53	1.02	1.16	8.5	67.5	1.22	0.75	1.15	9.3	71.5	1.26	1.13	1.02	10	74.5	0.95	0.32	1.08	12	87	1.27	2.17	0.26	13	89
X072	1	39.14	1	1	3	6	2	30	40	4	4	2	3.3	50	-0.1	0.06	-0.09	4.4	54	-0.16	-0.41	0.35	#NULL!	#NULL!	#NULL!	#NULL!	#NULL!	8.2	67	-0.02	-0.84	0.7	7.8	69	-1.01	-0.92	-0.61	9	75	-0.55	-0.13	-0.66	#NULL!	#NULL!	#NULL!	#NULL!	#NULL!	12	87
X073	1	39.57	1	1	1	6	1	28	31	4	3	2	3.8	50	0.89	0.06	1.46	4.75	57	0.42	1.13	-0.91	6.2	62	-0.58	-0.21	-0.62	8.7	69.5	0.95	1.05	0.55	9.5	72	0.92	0.67	0.82	10.4	76	0.66	0.04	0.82	#NULL!	#NULL!	#NULL!	#NULL!	#NULL!	12.6	89
X074	1	39.57	1	1	3	5	3	26	26	4	4	2	3.45	50	0.21	0.06	0.4	4.5	54	-0.2	-0.62	0.6	7.4	64	1.24	1.18	0.62	9.5	69	1.6	0.53	1.75	10.6	73.5	1.77	1.01	1.68	11.7	79	1.76	1.34	1.54	12.5	86	1.21	1.4	0.76	12.8	88
X075	2	40.86	3	2	2	6	3	28	27	4	4	1	3.36	50	0.28	0.46	0.03	4.3	53	0.16	-0.39	0.7	6.2	64	0.36	1.85	-1.11	8.5	67.6	1.22	0.79	1.12	9.4	71	1.36	0.94	1.26	11	78	1.63	1.5	1.37	13.4	85.5	1.77	1.07	1.7	#NULL!	#NULL!
X076	2	41.14	1	1	3	5	2	32	32	4	4	2	3.2	50	-0.07	0.46	-0.52	3.7	54	-1.11	-0.06	-1.67	5.7	60	-0.25	0.31	-0.61	8	68.5	0.65	1.05	0.21	8.5	74	0.48	2.06	-0.59	9.4	78	0.37	1.49	-0.35	#NULL!	#NULL!	#NULL!	#NULL!	#NULL!	11.5	87.5
X077	2	38.29	1	1	3	6	3	31	30	4	4	2	3.4	50	0.36	0.46	0.16	4.5	54	0.31	-0.06	0.53	7.2	59	1.48	-0.63	2.6	9	66	1.69	0.09	2.2	9.5	70	1.42	0.48	1.63	11	75	1.51	0.06	1.98	#NULL!	#NULL!	#NULL!	#NULL!	#NULL!	13	87
X078	1	38.43	1	3	3	6	3	32	32	4	4	3	3.3	50	-0.1	0.06	-0.09	4.5	53	-0.2	-1.13	1.31	6.8	65	0.06	1.01	-0.82	8.2	66	0.27	-0.82	1.06	8.6	69	-0.16	-1.02	0.58	9.2	72	-0.57	-1.87	0.44	10.5	82	1.25	0.41	1.45	12	84
X079	2	40.43	1	1	2	5	3	26	29	4	4	1	3.45	50	0.47	0.46	0.32	4.6	55.5	0.72	0.96	-0.2	6.2	64	0.45	1.97	-1.11	7.3	66.5	-0.02	0.31	-0.18	7.4	71.5	-0.54	1.26	-1.53	8.4	76.3	-0.57	0.76	-1.26	#NULL!	#NULL!	#NULL!	#NULL!	#NULL!	#NULL!	#NULL!
X080	2	39.43	1	1	3	4	3	29	30	3	3	2	3.85	50	1.28	0.46	1.49	5.03	58	1.26	2.1	-0.69	6.5	62	0.77	0.94	0.21	8	69	0.76	1.46	0.06	8.5	71	0.53	0.92	0.17	10	77	0.81	0.95	0.55	9.6	76.2	-0.52	-1.55	0.27	13.5	91.5
X081	2	39.71	1	1	3	6	3	32	25	4	4	1	3.95	51	1.47	0.99	1.11	5	56	0.72	0.96	-0.2	7.5	66	1.41	1.9	0.43	8.7	71.5	1.26	2.22	0.3	9.5	73	1.82	2.36	1.08	9.2	74	0.8	1.88	0.01	11	82.5	0.04	0.08	0.07	12.6	88
X082	2	41.14	2	2	2	5	2	26	25	4	4	2	3.35	50	0.25	0.46	-0.01	4.4	55	1.26	2.1	-0.69	6.2	60	0.42	0.03	0.58	7.5	67.1	0.15	0.48	-0.07	8.3	71	0.23	0.68	-0.09	9.5	78.6	0.47	1.73	-0.37	11.3	85.5	0.8	1.65	-0.04	11.3	87
X083	1	37.57	3	1	3	6	2	28	32	5	5	3	2.76	50	-1.28	0.06	-2.18	4.3	54	-0.53	-0.62	0.08	6.1	59.5	-0.43	-1.02	0.5	8	62.3	0.04	-2.54	2.25	8.7	68	0.24	-0.9	1.05	9.8	73.2	0.2	-0.96	0.85	#NULL!	#NULL!	#NULL!	#NULL!	#NULL!	11.8	86
X084	1	39.14	1	1	1	6	2	39	48	4	4	1	3.3	50	-0.1	0.06	-0.09	4.2	53	-1.09	-1.52	0.54	6.2	63	-0.26	0.74	-1.1	8.1	69	0.07	0.44	-0.14	8.9	73	0.05	0.58	-0.25	9	74	-0.64	-0.75	-0.39	12.5	83.5	1.14	0.34	1.36	11.7	87.3
X085	1	40.14	1	1	3	5	1	34	37	4	4	1	3.5	50	0.31	0.06	0.56	4.6	53	0.1	-0.99	1.55	6.5	62.5	0.14	0.49	-0.28	7.7	70	-0.38	0.93	-1.11	8.6	73	-0.33	0.44	-0.67	9	77	-0.73	0.3	-1.16	9.2	79	-0.87	-0.58	-0.82	11.9	86
X086	2	39.86	1	1	3	6	2	29	29	4	4	2	3.15	50	-0.18	0.46	-0.69	4.3	53.5	-0.02	-0.32	0.36	5.8	61	-0.22	0.35	-0.61	7.1	65.5	-0.13	0.06	-0.15	8.1	67.5	0.32	-0.2	0.64	9	74	-0.01	-0.14	0.05	11.8	83	0.64	0.19	0.8	10.7	86
X087	1	39.57	1	1	1	6	2	31	33	4	2	2	3.65	50	0.6	0.06	1.02	4.6	54	0.1	-0.48	0.85	6.8	62.5	0.53	0.49	0.26	8.4	68	0.47	0.09	0.64	9.3	70	0.51	-0.67	1.18	10	75	0.13	-0.75	0.61	10.4	83	-0.45	0.27	-0.73	12.8	86.5
X088	1	39.43	1	1	3	5	3	39	45	4	4	3	4.15	50	1.53	0.06	2.39	5.5	56	0.27	-0.78	1.48	7.8	63	1.37	0.2	1.66	9.5	69.5	1.38	0.38	1.59	10.3	73	1.45	0.66	1.48	9.9	77	0	-0.02	0	11.4	82	0.37	-0.1	0.61	11.5	86.5
X089	2	40	3	3	3	6	1	37	37	4	4	1	3.72	50	1.02	0.46	1.13	4.7	55	0.52	0.32	0.35	6	62.2	0.02	0.88	-0.75	7.3	66	0.1	0.28	-0.01	7.6	70.6	-0.39	0.73	-0.97	8.3	75	-0.68	0.23	-1.1	9.5	80.5	-0.4	-0.18	-0.44	#NULL!	#NULL!
X090	2	39.57	1	1	3	5	1	30	36	4	3	2	4	50	1.57	0.46	1.89	4.7	55	0.82	0.64	0.35	6.3	63	0.63	1.57	-0.54	8	69	0.72	1.38	0.06	8.3	71	0.15	0.52	-0.09	9.5	75	0.49	0.4	0.42	13	88	1.88	2.51	0.91	13	93
X091	1	37.43	1	3	3	4	3	30	33	4	5	2	2.8	49	-1.18	-0.47	-1.27	4.3	53	-0.53	-1.13	0.8	7.7	60	1.5	-0.9	2.88	#NULL!	#NULL!	#NULL!	#NULL!	#NULL!	11	72.5	1.9	0.1	2.37	12	78	1.93	0.77	2.03	10	80	-0.21	-0.29	-0.1	#NULL!	#NULL!
X092	1	40.43	3	3	3	5	1	27	29	4	4	2	3.8	50	0.89	0.06	1.46	4.7	54	0.27	-0.48	1.09	6.5	60	-0.04	-0.98	0.96	9.8	71	1.92	1.52	1.48	10	73	1.33	0.99	1.14	11	78	1.31	1.19	1.03	11	86.5	-0.2	0.99	-0.95	#NULL!	#NULL!
X093	2	40.86	1	1	3	6	2	28	35	4	5	4	3.52	50	0.61	0.46	0.53	4.5	54	0.37	0	0.53	6.2	60	0.32	0.07	0.41	7.8	64.5	0.13	-0.49	0.62	8.9	70	0.22	0.05	0.31	9.8	74	-0.69	-0.94	-0.35	10.5	82.5	0.21	0.62	-0.13	12.6	88
X094	2	40	1	1	3	5	2	29	30	4	4	2	3.6	50	0.78	0.46	0.78	4	54.5	-0.49	0.25	-1.11	5.4	60	-0.65	0.07	-0.94	7.3	65.5	-0.08	-0.25	0.16	7.6	69	-0.56	-0.29	-0.51	8.3	78	-0.68	1.4	-1.79	10.5	80	0.21	-0.25	0.44	10.8	87
X095	1	39.71	3	3	3	6	3	43	45	2	3	2	3.5	47	0.31	-1.52	2.46	4.8	56.5	0.43	0.8	-0.43	7.4	64	1.09	0.97	0.62	10	70	2.09	1.03	2.02	10.5	74	-0.56	-0.29	-0.51	11	79.5	1.13	1.41	0.72	9.8	85.5	-0.99	1.2	-2.15	13.4	91
X096	1	35.43	3	3	3	5	3	31	34	4	4	3	2.2	43	#NULL!	#NULL!	#NULL!	3.5	49	-1.75	-2.91	1.22	6	61	-0.63	-0.37	-0.52	8.5	68	0.51	-0.03	0.78	9.5	71	1.76	1.38	1.44	10.5	76	0.68	-0.12	0.94	11.9	85.2	1.18	1.48	0.61	11.5	86.8
X097	2	35.43	3	3	3	5	3	31	34	4	4	3	1.95	42	#NULL!	#NULL!	#NULL!	3.1	47	-2.11	-3.4	1.1	5	60	-1.34	-0.05	-1.82	7	67	-0.45	0.36	-0.81	7.5	70	0.87	0.11	1.12	9	76.5	-0.04	0.75	-0.52	10	82	-0.78	-0.05	-0.98	11.3	89.2
X098	2	40.14	1	1	3	5	2	33	36	4	5	2	3.2	50	-0.07	0.46	-0.52	3.9	53	-0.67	-0.51	-0.37	5.5	63	-0.56	1.41	-2.09	6.5	63.8	-0.96	-0.86	-0.5	7	65.9	-0.51	0.46	-0.95	8	76	-1	0.58	-1.77	10.7	82.8	0.36	0.72	0.01	10	80
X099	2	39.71	1	1	1	6	2	36	36	5	5	3	3.65	50	0.88	0.46	0.92	4.5	54	0.37	0	0.53	7.5	65.6	1.58	1.86	0.62	9.5	69.4	1.74	0.87	1.78	9.7	72.4	-1.09	-1.27	-0.44	11.3	77	1.91	1.28	1.85	13	83	1.6	0	2.14	11.4	90
X100	2	40	1	1	3	4	1	33	35	4	4	2	3.25	50	0.04	0.46	-0.34	4.4	53.5	0.09	-0.38	0.61	6.2	59	0.23	-0.7	1.06	6.9	65	-0.62	-0.6	-0.29	7.8	70	1.61	1.53	1.24	9.8	74.9	0.69	0.24	0.78	11	83	0.58	0.79	0.27	12.1	86.8
X101	2	37.71	3	3	2	4	2	32	38	4	4	2	3.3	50	0.15	0.46	-0.17	4.2	53.5	-0.64	-0.79	0.11	6.6	64	0.84	1.81	-0.41	8.7	70	1.28	1.61	0.69	9	73	-0.38	0.05	-0.51	10.5	77	1.21	0.99	1.07	#NULL!	#NULL!	#NULL!	#NULL!	#NULL!	12.8	88
X102	1	40.14	1	1	1	6	1	32	34	4	4	2	3.9	50	1.08	0.06	1.74	5.6	57.5	1.55	1.24	0.71	8.3	65	2.25	1.67	1.58	9.5	70	1.64	1.08	1.43	10.3	73	0.78	1.3	0.29	10	76	0.33	0.11	0.36	12	83.5	0.83	0.46	0.88	14	90
X103	2	42.86	3	3	3	5	3	29	34	5	5	2	3.55	50	0.67	0.46	0.63	4.14	55.2	-0.06	0.8	-1.19	5.4	61	-0.87	0.24	-1.42	8.8	68	1.49	0.94	1.37	9.1	70.5	1.5	0.76	1.48	9.6	76	0.52	0.66	0.31	9.8	83	-1.1	0.02	-1.48	11.3	89
X104	1	40.29	1	1	1	6	2	24	33	4	4	2	3.7	50	0.7	0.06	1.17	5.3	58	1.33	1.71	-0.26	7.6	65	1.22	1.29	0.54	9	69	1.01	0.39	1.12	9.8	72.5	0.95	0.43	1.04	10	76	0.16	-0.28	0.36	10	82.5	-0.89	-0.09	-1.1	13	88.5
X105	1	39.43	2	1	3	4	2	30	32	4	3	1	3.4	50	0.11	0.06	0.24	4.5	56	0.01	0.62	-0.85	7.2	60.8	0.94	-0.47	1.73	9	68.5	1.07	0.25	1.29	9.5	69	1.07	0.62	1.04	10.1	73	0.31	-1.38	1.26	10.5	84.5	-0.05	0.05	-0.11	11.9	86.5
X106	1	37.14	1	1	3	6	2	33	41	4	5	2	3.05	49	-0.62	-0.47	-0.29	5	58	0.11	0.9	-0.97	7.2	65	0.41	0.78	-0.11	8.5	69	0.5	0.41	0.44	9.2	71	0.73	-1.06	1.75	9.3	76	-0.36	0.06	-0.51	12.4	84	1.05	0.48	1.15	12	87
X107	2	33.43	3	3	2	5	3	33	35	4	4	2	1.8	40	#NULL!	#NULL!	#NULL!	2.85	50	-2.68	-1.86	-1.85	5.9	64	-0.88	0.59	-1.68	7.2	68	-0.35	0.57	-0.81	8	70.9	0.44	-0.16	0.74	8.7	76	-0.23	0.76	-0.79	#NULL!	#NULL!	#NULL!	#NULL!	#NULL!	11.4	90
X108	2	33.43	3	3	2	5	3	33	35	4	4	2	1.8	40	#NULL!	#NULL!	#NULL!	2.9	50	-2.57	-1.86	-1.64	5.8	63	-1.02	0.13	-1.48	7.5	68	-0.01	0.57	-0.36	8.2	71	0.03	0.86	-0.47	8.6	75.8	-0.33	0.68	-0.88	#NULL!	#NULL!	#NULL!	#NULL!	#NULL!	11.4	90
X109	1	33.43	3	3	2	5	3	33	35	4	4	2	1.7	40	#NULL!	#NULL!	#NULL!	2.25	48	-4.46	-3.43	-3.14	5.5	62	-2.31	-1.21	-2.13	6.5	65	-2.05	-1.65	-1.38	7.5	68	0.23	0.9	-0.22	7.8	73	-1.94	-1.17	-1.9	12.5	80	1.62	-0.18	2.3	9.3	85
X110	2	35	1	1	1	6	3	26	27	4	4	2	1.8	42	#NULL!	#NULL!	#NULL!	2.4	48	-4.13	-3.29	-2.47	4.7	54.6	-2.08	-2.91	0.61	7	62.5	-0.53	-1.74	0.81	8.2	68	-1.29	-1.23	-0.74	8.2	70.5	-0.86	-1.66	-0.09	10	78	-0.19	-0.93	0.34	10.5	83
X111	2	40.29	1	1	1	6	2	28	29	4	4	2	3.04	49	-0.43	-0.08	-0.42	4.9	56	0.46	0.41	0.19	6.6	61.5	0.41	0.01	0.59	7.7	66	0.39	0.04	0.57	8	69	0.42	0.01	0.62	8.6	74	-0.32	0.01	-0.46	10	79	-0.19	-0.59	0.12	10.2	89
X112	2	39.57	3	1	3	4	3	36	44	4	3	3	2.9	50	-0.75	0.46	-1.64	4.1	54	-0.13	0.19	-0.5	6.2	61	0.28	0.31	0.13	7.5	66.2	0.09	-0.03	0.22	8.4	70.2	0.05	0.1	0.06	9.4	75	0.39	0.37	0.3	#NULL!	#NULL!	#NULL!	#NULL!	#NULL!	11.8	86
X113	2	39.29	1	1	3	5	2	30	30	4	4	3	3.4	50	0.36	0.46	0.16	4.4	54	0.15	-0.06	0.28	6.2	60	0.28	-0.16	0.58	7.5	66	0.14	-0.03	0.28	7.9	70	0.44	0.58	0.26	8	74.8	-0.91	0.34	-1.48	10	76	-0.21	-1.68	0.76	10.5	88
X114	2	39.29	3	2	2		1	27	27	4	4	2	2.8	50	-0.99	0.46	-2.05	3.73	53	-0.81	-0.32	-0.87	5.5	58	-0.75	-1.21	0.3	#NULL!	#NULL!	#NULL!	#NULL!	#NULL!	#NULL!	#NULL!	#NULL!	#NULL!	#NULL!	#NULL!	#NULL!	#NULL!	#NULL!	#NULL!	10.4	79	0.12	-0.62	0.55	#NULL!	#NULL!
X115	1	39.29	1	1	2	5	2	22	25	3	3	2	3.2	50	-0.3	0.06	-0.44	4.95	55	0.8	0.17	0.97	7.2	60.5	0.97	-0.57	1.68	8.5	67	0.53	-0.47	1.13	9.3	72	0.69	0.6	0.57	10.2	77	0.53	0.56	-0.36	9.3	79	-0.8	-0.62	-0.7	11.8	87.4
X116	2	41.43	3	2	2	4	2	26	34	2	4	3	2.9	50	-0.75	0.46	-1.64	4.3	54.5	0.22	0.44	-0.3	6.3	62.5	0.18	0.69	-0.34	7.7	67	0.63	0.89	0.25	8.3	72	0.28	1.22	-0.35	9.2	74.5	0.15	0.01	0.18	9.2	81	-1.01	-0.18	-1.9	12.5	88
X117	1	40.71	1	3	3	4	3	25	27	4	4	3	3.7	50	0.7	0.06	1.17	5	57	0.88	1.2	-0.29	6.2	61.5	-0.8	-0.76	-0.38	8.8	70	0.86	0.95	0.53	9.5	71	0.82	0.03	1.12	10.3	73	0.4	-1.58	1.48	#NULL!	#NULL!	#NULL!	#NULL!	#NULL!	12.7	90
X118	1	39.14	3	1	3	4	3	33	46	4	4	2	4.05	51	1.35	0.59	1.5	4.85	55	0.37	-0.1	0.74	7.2	65	0.36	0.71	-0.11	8.7	72	0.66	2.06	-0.23	9	77	0.08	2.2	-1.16	10	82	0.27	2.47	-0.98	9.5	81.5	-1.26	-0.26	-1.5	12	92
X119	2	39.71	3	3	2	6	3	30	31	4	4	2	3.4	50	0.36	0.46	0.16	4.4	54	0.39	0.19	0.28	7	62	1.41	1.02	1.01	8	70	0.6	1.61	-0.22	9	72	0.95	1.24	0.54	10	75.5	0.78	0.3	0.86	9.8	80	-0.99	-0.85	-0.78	12.5	89
X120	2	39.71	1	1	3	6	1	29	33	4	4	2	3.05	50	-0.4	0.46	-1.06	4.3	54.5	0.22	0.44	-0.3	6.3	61	0.57	0.54	0.3	8	67	0.67	0.41	0.66	8.5	70	0.53	0.5	0.44	9.3	72.5	0.37	-0.46	0.77	9	79	-1.13	-0.72	-1.07	12.3	89
X121	2	38.43	1	1	3	5	3	29	34	4	4	2	3.65	50	0.88	0.46	0.92	4.3	54	-0.41	-0.48	0.03	6.3	60	0.26	-0.38	0.76	7.5	66	0.09	-0.12	0.28	8.6	69	0.47	-0.25	0.84	9.5	75	0.34	0.05	0.42	10.5	79	0.19	-0.63	0.66	#NULL!	#NULL!
X122	1	40.14	1	1	1	6	2	30	31	3	3	1	3.5	50	0.31	0.06	0.56	4.4	54	-0.62	-0.88	0.35	6.5	60	-0.23	-1.26	0.96	8.1	64	0.18	-1.7	1.69	9.5	71	0.89	0.15	1.12	8.9	73	-0.82	-1.34	-0.25	8	76	-2.8	-2.32	-2.4	11.3	85
X123	2	41.57	1	1	1	6	3	27	35	4	4	3	3.5	50	0.57	0.46	0.47	4.8	56.5	0.79	1.21	-0.34	6.9	62	1.3	1.02	0.86	8	68	0.65	0.83	0.35	8.8	72	0.67	1.04	0.29	9.4	77	0.31	0.94	-0.14	11.2	82	0.73	0.44	0.7	12	89
X124	2	39.14	3	2	2	4	3	30	33	3	3	3	3.4	51	0.36	0.99	-0.52	4.5	55	0.31	0.45	-0.12	6.7	60	1.61	0.82	1.4	7.4	67	0.02	0.39	-0.19	8.7	70	0.59	0.22	0.69	9.5	75	0.28	-0.09	0.42	13	83	1.88	0.79	2.07	10	85
X125	2	39.43	1	1	3	5	2	27	29	4	4	2	3.05	50	-0.4	0.46	-1.06	4.2	56	-0.01	1.15	-1.54	6.8	63	2.01	2.65	0.3	8.2	67	0.99	0.62	0.92	9.3	71	1.19	0.78	1.14	9.4	77	0.37	1.1	-0.14	10	79	-0.8	-1.2	-0.32	11.9	89.5
X126	2	36.86	1	1	1	6	3	27	27	4	4	2	2.9	50	-0.75	0.46	-1.64	4.1	52.3	-0.54	-1.11	0.65	6.1	58.2	0.32	-0.79	1.3	7	61	-0.44	-2.25	1.42	7.7	64	-0.27	-2.02	1.25	8.9	70.5	-0.08	-1.43	0.81	13.5	89	1.89	2.48	0.96	9	85
X127	2	39.43	1	1	1	6	3	30	34	4	4	2	3.2	50	-0.07	0.46	-0.52	4.5	55.5	0.37	0.76	-0.44	7	58.5	1.08	-1.12	2.55	7.6	64	0.27	-0.86	1.12	8	67	0.06	-0.73	0.66	10	74	0.87	-0.06	1.19	11.1	81.2	0.65	0.17	0.78	#NULL!	#NULL!
X128	2	40.29	1	1	3	5	2	31	32	4	4	3	3.8	50	1.18	0.46	1.35	5	56.5	1.28	1.4	0.11	7.2	64	1.58	1.89	0.54	8.8	70	1.69	2.29	0.79	10	72	1.8	1.26	1.66	10.6	76	0.79	-0.56	1.38	10.6	79.5	-0.28	-1.02	0.28	14.3	92.5
X129	1	40	1	1	3	6	3	35	46	4	3	2	3.5	50	0.31	0.06	0.56	5.5	57	1.41	0.99	0.82	8.6	63	2.49	0.57	2.77	10.5	71	2.32	1.08	2.28	11.5	72	2.67	1.94	2.22	12	77.6	1.98	0.7	2.11	11.5	84.2	0.44	0.71	0.2	#NULL!	#NULL!
X130	2	37.57	3	2	2	5	3	28	29	4	3	2	3.9	50	1.37	0.46	1.62	4.8	56	0.91	1.08	-0.04	7.6	62	1.99	0.9	1.86	10	68.5	2.49	1.12	2.54	10.6	72	2.28	1.28	2.26	12	78	2.28	1.44	2.28	9.8	80.1	-1.03	-0.88	-0.8	14.1	87
X131	2	39	1	1	3	5	3	27	29	4	4	2	3.53	50	0.63	0.46	0.57	4.45	56.5	0.47	1.47	-1.19	6.3	63	0.23	0.99	-0.54	8.1	71	0.48	1.6	-0.36	8.2	72	0.24	1.34	-0.49	9.2	80	0.11	2.04	-1.05	10.4	80.5	0.11	-0.12	0.23	11.7	90.5
X132	2	39.29	1	1	3	6	2	34	38	5	4	1	3.55	50	0.67	0.46	0.63	5	55	1.16	0.51	1.02	7.8	62	2.17	0.86	2.13	8.3	69.5	0.54	0.7	0.32	9.8	72	1.51	0.98	1.45	9.6	76	0.56	0.76	0.31	11.8	81	1.14	0.1	1.49	14.4	90
X133	1	40	2	2	2	5	3	34	36	5	4	2	3.59	50	0.49	0.06	0.84	5.4	56	1.14	0.34	1.27	6.3	62	-0.21	0.12	-0.43	8	69	-0.14	0.27	-0.3	8.5	71	-0.17	0.09	-0.21	9.5	76	-0.15	0.09	-0.26	11.2	83	0.72	0.78	0.47	#NULL!	#NULL!
X134	1	39.43	1	1	3	5	1	32	34	4	4	3	3.13	45	-0.45	-2.58	2.59	4.5	53	-0.58	-1.52	1.31	6.3	61	-0.42	-0.66	0.07	8.5	67	0.61	-0.33	1.13	9.1	68.9	0.25	-1.27	1.28	10	75.8	0.15	-0.39	0.41	10.5	81	0.21	0.11	0.22	12	87
X135	1	28.86	1	1	2	6	2	29	30	4	4	2	1.3	40	#NULL!	#NULL!	#NULL!	2.3	45	1.04	0.55	0.84	4.1	52	-3.93	-5.1	0.97	6.4	61	-2.01	-3.22	0.26	7.8	65	-0.97	-2.65	0.85	9.5	74	0.04	-0.34	0.26	10.4	87.3	-0.44	1.89	-1.88	11.4	86
X136	2	40.14	1	1	3		1	26	34	4	5	2	3.9	50	1.37	0.46	1.62	5.5	53.5	0.36	-0.04	0.63	6.4	59	0.7	-0.41	1.4	7.5	65.5	0.1	-0.32	0.45	8.2	69.5	0.09	-0.02	0.19	9	74	0.04	-0.02	0.05	10.5	81.5	0.2	0.25	0.1	12.7	89
X137	1	40	1	1	1	6	2	31	31	4	4	2	3.4	50	0.11	0.06	0.24	4.5	53	-0.57	-0.9	0.36	7.3	63	1.21	0.83	0.89	8.2	68.5	0.27	0.35	0.18	9.3	71	0.59	-0.06	0.87	9.8	75	0.02	-0.58	0.37	14	86	2.22	1.39	2.09	12	85
X138	1	39.29	1	3	2	5	2	31	43	4	3	2	3.06	50	-0.6	0.06	-0.96	5.2	56	0.09	-0.31	0.62	7	64	0.49	0.8	-0.04	9.2	72	1.23	1.98	0.31	10.5	75	1.71	1.73	1.18	10.5	80	0.71	1.64	0.06	10.3	79	0.04	-0.62	0.45	13.5	89
X139	1	38.29	1	1	1	6	1	28	29	4	4	2	3.6	50	0.51	0.06	0.87	4.8	55	1.04	0.55	0.84	7.8	63.4	1.73	0.93	1.49	10	68	2.12	0.14	2.66	11	70.8	2.26	0.06	2.86	11.3	77	1.41	0.43	1.56	13	82	1.53	-0.16	2.14	14	90
X140	2	40.29	2	2	2	4	2	28	32	3	4	2	3.15	50	-0.18	0.46	-0.69	4.3	53.5	0.36	-0.04	0.63	6.4	60	0.48	-0.23	0.92	8.1	65	0.42	-1.09	1.44	9.7	70	1.32	-0.1	1.84	9.9	74	0.73	-0.22	1.09	10.8	80.5	0.44	-0.07	0.64	12.9	86.3
X141	1	40.57	2	2	2		1	26	32	4	4	1	3.74	50	0.78	0.06	1.29	5.1	56	-0.57	-0.9	0.36	6.8	62	0.27	-0.13	0.49	8.5	71	0.32	1.03	-0.21	9.5	72	0.78	0.39	0.82	10.1	74	0.4	-0.78	0.99	10.4	82	-0.49	-0.18	-0.5	#NULL!	#NULL!
X142	1	39.57	1	1	3	5	2	30	32	4	4	2	3.25	50	-0.2	0.06	-0.27	4.5	56	0.09	-0.31	0.62	7.5	62.5	1.38	0.49	1.42	9	68	0.92	-0.24	1.45	9.5	70.5	0.45	-0.98	1.28	9	75	-0.72	-0.52	-0.66	10.1	80	-0.11	-0.26	0.01	10.8	86.5
X143	2	40	3	3	3	5	1	28	28	5	5	2	3.7	50	0.98	0.46	1.07	4.6	53	-0.06	0.55	-0.85	6.5	60	0.63	-0.2	1.09	8	66	1.29	2.31	0.18	8.4	70	1.26	1.52	0.74	10.2	77	0.94	0.89	0.76	12.2	82	1.4	0.44	1.62	12.2	86
X144	2	39.14	3	3	3	5	2	34	31	3	4	2	3.3	50	0.15	0.46	-0.17	4.5	53	0.09	-0.98	1.41	6.3	58.5	0.41	-0.87	1.48	9.5	69	2.15	1.46	1.89	9.8	70.6	1.69	0.77	1.79	10.5	76.5	1.28	0.95	1.18	10.5	81	-0.36	-0.44	-0.15	12.5	85
X145	1	39.57	3	3	3	6	2	31	38	4	4	1	3.25	50	-0.2	0.06	-0.27	4.5	54	-0.26	-0.68	0.6	6.3	61	-0.45	-0.7	0.07	8.9	67.5	0.85	-0.4	1.49	9.5	74	0.76	1.25	0.26	10.3	75	0.58	-0.36	0.96	8.7	81	-1.32	0.15	-1.95	#NULL!	#NULL!
X146	2	39.57	1	1	3	6	3	35	35	4	4	2	3.25	50	0.04	0.46	-0.34	4.5	53.5	-0.02	-0.67	0.85	6.1	60.6	0.02	-0.06	0.13	8.4	68	0.82	0.4	0.88	8.5	70.5	0.49	0.61	0.31	8.9	72.5	-0.08	-0.66	0.29	9.7	75.5	-0.45	-1.82	0.53	#NULL!	#NULL!
X147	2	40.57	1	1	3	6	2	27	24	4	4	2	3.1	50	-0.29	0.46	-0.87	4.5	54	0.31	-0.06	0.53	5.9	60.5	-0.06	0.15	-0.19	7.6	66	0.18	-0.14	0.43	8.2	69	0.2	0	0.33	8.6	72.5	-0.33	-0.6	-0.09	10.8	81.6	-0.16	-0.35	0.05	#NULL!	#NULL!
X148	1	39	3	1	3	4	3	27	33	4	4	2	4.15	51	1.53	0.59	1.76	5.3	57	0.74	0.58	0.39	7.7	66	1.25	1.65	0.31	8.6	69.5	0.13	-0.22	0.42	9.7	74	1.18	1.71	0.51	10.5	80	0.77	1.78	0.06	10.1	83.5	-0.72	0.46	-1.22	12.3	88
X149	1	38.86	1	3	2	4	2	27	31	4	5	2	3.05	50	-0.62	0.06	-1	4.5	55	-0.13	-0.04	-0.12	7.5	60	1.24	-0.94	2.59	9.1	73	1.21	2.42	0.02	9.5	74	0.88	1.49	0.26	10	76	0.32	0.08	0.36	11.7	83	1.07	0.79	0.94	#NULL!	#NULL!
X150	1	37.57	1	1	3	6	1	26	30	2	3	2	3.55	50	0.41	0.06	0.72	4.9	55.5	0.65	0.36	0.51	8.3	59	1.65	-2.15	4.36	9	68.5	1.11	0.33	1.29	9.2	71	0.41	-0.22	0.74	10.4	75.5	0.68	-0.12	0.95	11.5	83	0.84	0.57	0.76	12.8	87
X151	2	38.43	1	1	3	6	3	31	39	3	4	2	4.35	50	2.22	0.46	2.74	5.4	56	1.92	1.21	1.23	7.5	63	1.44	0.71	1.34	9	69.5	1.51	1.3	1.19	9.2	70	1.14	0.42	1.29	8.8	75	-0.05	0.58	-0.44	10.3	79	-0.69	-1.5	0.04	12	86
X152	2	39.14	1	1	3	5	2	30	31	4	4	3	2.85	50	-0.87	0.46	-1.85	3.9	54	-1.61	0.06	-1.06	6.1	62.5	0	0.8	-0.69	8	69.5	0.59	1.37	-0.08	7.6	71	-0.75	0.15	-1.08	7.9	74	-1.16	-0.29	-1.43	12.1	83.5	0.89	0.42	0.98	#NULL!	#NULL!
X153	1	39.71	1	1	1	6	1	23	24	3	2	2	3.45	50	0.21	0.06	0.4	4.9	54	0.07	-1.01	1.55	6.5	60	-0.23	-1.26	0.96	7.2	66	-1.26	-1.41	-0.51	8.1	70	-0.76	-0.67	-0.48	8.2	73	-1.52	-1.25	-1.26	13	86	1.55	1.39	1.23	#NULL!	#NULL!
X154	2	40.71	1	1	3	4	1	29	31	3	4	2	3.5	50	0.57	0.46	0.47	4.3	53	-0.36	-0.42	0.03	6.1	60.2	0.21	0.01	0.32	7.5	66	-0.17	-0.58	0.28	7.8	66.5	-0.34	-1.31	0.54	8.4	71.4	-0.54	-1.06	-0.06	9.5	78.2	-0.76	-1.17	-0.28	10.5	82.3
X155	2	38.57	1	1	1	6	3	30	35	3	3	2	3.3	50	0.15	0.46	-0.17	4.35	53.5	0.31	-0.07	0.49	6.3	61	0.44	0.35	0.3	8	68.5	0.6	0.95	0.21	8.5	69	0.61	0.24	0.72	9.6	75	0.56	0.35	0.53	10.5	81	0.21	0.1	0.22	#NULL!	#NULL!
X156	2	39.57	1	1	1	6	3	28	27	4	4	2	3.41	50	0.38	0.46	0.19	4.65	55	0.67	0.57	0.24	7	64	1.39	1.93	0.24	8.2	69	0.84	1.24	0.33	8.4	71	0.39	0.82	0.04	9.2	75	0.17	0.26	0.06	13	84	1.88	1.13	1.84	11.5	87
X157	2	37.57	1	1	3	6	3	34	44	4	4	2	3.25	50	0.04	0.46	-0.34	3.8	54.2	-0.8	0.16	-1.5	6.3	62	0.57	1.02	-0.13	7.5	68	-0.07	0.46	-0.36	8.8	71	0.79	0.86	0.55	9.5	76	0.45	0.68	0.2	11.3	81.2	2.84	0.82	3.22	11.7	90
X158	1	36.86	2	2	2	6	3	35	41	4	4	2	2.7	50	-1.42	0.06	-2.44	4.1	52	-0.95	-1.71	0.97	7	60.5	0.69	-0.61	1.56	8.8	69	0.63	0.08	0.86	9	72	0.21	0.23	0.18	10.2	76	0.37	-0.21	0.6	11	82	0.05	-0.1	0.19	11.7	90.5
X159	1	41	1	1	3	5	2	26	26	4	4	3	3.7	50	0.7	0.06	1.17	5.15	58.5	0.97	1.83	-0.93	7	64	0.72	1.14	-0.04	8.7	72	-0.73	1.83	-0.23	9.5	74	0.9	1.53	0.26	9.9	78	0.33	1.16	-0.22	11.5	81.5	0.37	-0.45	0.82	12.6	93
X160	2	40.29	1	1	3	6	3	30	33	4	4	3	3.25	50	0.04	0.46	-0.34	4.1	55	-0.19	0.64	-1.17	6.8	61.8	1.13	0.84	0.78	9.1	70	1.5	1.33	1.17	9.4	71.6	1.36	1.19	1.11	9.8	77.3	0.7	1.2	0.26	11	80	0.58	-0.25	0.95	#NULL!	#NULL!
X161	2	39.14	1	1	3	5	3	40	40	4	4	3	3.86	50	1.3	0.46	1.52	4.8	56	0.3	0.41	-0.04	7	62	1	0.42	1.01	#NULL!	#NULL!	#NULL!	#NULL!	#NULL!	9.5	71	1.35	0.74	1.37	10.7	74	1.43	-0.02	1.9	17.5	87.6	5.32	1.83	4.42	#NULL!	#NULL!
X162	2	37.86	3	2	2	6	2	28	34	4	4	4	2.75	50	-1.11	0.46	-2.27	3.9	53.5	-0.55	-0.13	-0.72	5.7	59.4	-0.41	-0.48	-0.04	7.5	67	0.03	0.2	-0.04	8	69.5	0.21	0.63	-0.08	8.2	72	-0.72	-0.79	-0.49	11.5	79	0.27	-1.56	1.34	#NULL!	#NULL!
X163	2	40.14	3	1	3	6	2	24	26	3	3	3	3.4	50	0.36	0.46	0.16	4.4	54	15	-0.06	0.28	6.1	62	0.21	0.86	0.48	8.7	65	1.28	-0.58	2.17	9.7	68	1.4	-0.74	2.37	9.1	73	0.18	-0.3	0.41	14	87	2	1.27	1.86	#NULL!	#NULL!
X164	1	40.29	3	2	2	5	3	37	35	3	4	2	3.35	50	0.01	0.06	0.07	4.6	54	-0.03	-0.62	0.85	6.6	61	0.24	-0.28	0.62	8.5	68	0.44	-0.15	0.78	9.2	70	0.56	-0.36	1.06	9.2	73.5	-0.35	-0.75	0.01	11.2	81	0.17	-0.55	0.62	12.6	82.5
X165	1	39.86	3	3	2	6	3	29	29	4	5	2	3.55	50	0.41	0.06	0.72	4.5	55.5	0.01	0.36	-0.48	6	63.5	-0.54	0.98	-1.74	7.3	69	-0.95	0.32	-1.44	9	71	0.24	-0.14	0.48	10.2	77	0.38	0.23	0.36	10.5	83	0.21	0.8	-0.26	14.8	93
X166	2	39.29	3	2	2	5	2	28	33	4	4	1	3.2	50	-0.07	0.46	-0.52	4.4	53	0.33	-0.39	0.94	6.1	60.6	0.26	0.27	0.13	7.5	66	0.15	-0.01	0.28	8.5	69	0.43	-0.14	0.72	9	74	0.04	-0.03	0.05	12	86	1.24	1.75	0.51	12.5	83
X167	1	39.71	1	3	3	5	2	25	32	4	4	2	3	50	-0.73	0.06	-1.19	4.2	54	-0.57	-0.48	-0.19	7.5	64.5	1.35	1.43	0.58	8.6	69	0.58	0.36	0.58	9.3	72	0.7	0.62	0.57	10	75	0.24	-0.52	0.61	12	82	0.61	-0.56	1.22	11.2	89.5
X168	2	37.14	3	2	2	5	3	30	28	4	4	1	2.3	49	-2.25	-0.08	-3.65	4	52.5	-0.78	-1.06	0.25	6.3	60	0.52	-0.01	0.76	7.5	66	0.13	-0.05	0.28	8.4	69.6	0.41	0.27	0.42	9.6	75	0.52	0.26	0.53	13	85	1.92	1.56	1.61	12.5	87
X169	2	37.86	1	1	1	6	3	28	29	4	4	1	2.75	49	-1.11	-0.08	-1.56	3.25	53	-1.84	-0.39	-2.48	6.6	60.5	0.94	0.3	1.02	7.5	67.5	0.05	0.47	-0.2	8	71	-0.05	0.74	-0.5	8	74.5	-0.94	0.16	-1.41	13	82	1.86	0.4	2.29	10.9	90
X170	2	37.86	1	1	1	6	3	28	29	4	4	1	2.75	49	-1.11	-0.08	-1.56	3.55	53	-1.22	-0.39	-1.44	6.2	60.5	0.45	0.3	0.35	7.2	67	-0.29	0.25	-0.49	7.5	69	-0.51	0.04	-0.66	8	76	-0.94	0.74	-1.77	9.8	79	-0.35	-0.59	-0.1	10.8	89
X171	1	38.43	3	2	2	5	3	37	36	4	4	3	3.7	50	0.7	0.06	1.17	6.35	58	2.01	0.9	1.83	8.3	66	2.17	2.03	1.21	10	73	2.06	2.37	1.14	10.6	75	1.73	1.6	1.29	10.8	80	0.95	1.58	0.4	#NULL!	#NULL!	#NULL!	#NULL!	#NULL!	14.7	96
X172	2	39	1	1	3	4	3	28	32	4	5	5	3.25	50	0.04	0.46	-0.34	4.3	54	-0.02	-0.06	0.03	6.5	60.5	0.63	0.04	0.86	8	67	0.71	0.48	0.66	8.4	71	0.45	0.94	0.04	9.8	76	0.7	0.68	0.54	11	80	0.04	-0.86	0.61	12.2	89
X173	2	40.71	2	2	2	5	1	29	36	5	4	4	3.2	50	-0.07	0.46	-0.52	4.6	54	0.59	0.06	0.76	6.9	64.4	1.16	1.96	-0.07	7.5	66	-0.04	-0.34	0.28	9	74	0.84	1.83	0.05	9.5	75	0.47	0.34	0.42	#NULL!	#NULL!	#NULL!	#NULL!	#NULL!	#NULL!	#NULL!
X174	2	40.86	1	1	3	6	1	38	40	4	4	2	3.1	50	-0.29	0.46	-0.87	4	54	-0.88	-0.42	-0.77	6.2	60.3	0.1	-0.27	0.45	#NULL!	#NULL!	#NULL!	#NULL!	#NULL!	8	66.8	0.05	-0.83	0.72	8.4	71	-0.68	-1.53	0.04	10.8	83	0.44	0.79	0.06	#NULL!	#NULL!
X175	1	39.43	3	1	3	6	3	32	37	4	4	2	3.5	50	0.31	0.06	0.56	5.26	55	0.39	-0.75	1.65	6.8	61	0.5	-0.28	0.98	8.2	64	0.18	-1.89	1.83	8.3	67.5	-0.45	-1.61	0.67	9	71.5	-0.79	-2.12	0.33	11.3	85	0.3	1.03	-0.22	#NULL!	#NULL!
X176	1	40	1	1	3		3	26	32	4	4	2	3.2	50	-0.3	0.06	-0.44	5	55	0.41	-0.31	1.09	6.9	62.5	0.6	0.54	0.44	8.2	66	0.3	-0.77	1.06	9.5	69	0.69	-1.15	1.75	#NULL!	#NULL!	#NULL!	#NULL!	#NULL!	9.5	80	-1.27	-0.84	-1.16	#NULL!	#NULL!
X177	2	41.14	1	1	3	5	2	27	31	4	3	2	4.2	52	1.94	1.53	1.11	5.1	56.5	1.08	1.02	0.33	6.8	63.5	0.82	1.19	0.11	7.6	68	0.15	0.66	-0.21	8.5	71	0.53	0.92	0.17	9.1	76.5	0.11	0.89	-0.4	10.5	78	0.15	-1.05	0.87	11.3	91
X178	1	39	1	1	3	6	3	25	28	4	4	3	3.2	50	-0.3	0.06	-0.44	4.8	56	0.36	0.48	-0.08	6.5	62	0.02	0.08	-0.05	7.6	68	-0.54	-0.08	-0.58	9.5	73.5	0.67	0.82	0.4	10.2	76	0.39	-0.17	0.6	12.3	85.9	1.22	1.73	0.59	13	88
X179	2	40.57	3	1	1	6	2	36	39	4	4	2	3.5	50	0.57	0.46	0.47	4.6	54	0.72	0.19	0.76	6.3	61.5	0.6	0.82	0.09	7.2	67	-0.1	0.57	-0.49	8.5	70	0.63	0.5	0.57	9	76	-0.04	0.55	-0.41	9.92	81.5	-0.52	0.5	-0.99	12.5	88
X180	1	38	1	1	1	6	3	26	26	3	3	2	3.55	50	0.41	0.06	0.72	4.7	54	-0.13	-0.88	1.09	7	60.5	0.55	-0.82	1.56	8.3	66	0.45	-0.93	1.39	8	69.5	0.37	-0.57	0.96	8.8	71.5	-0.84	-1.8	0.06	12.6	81.2	1.23	-0.48	1.94	12.5	88
X181	1	40.71	1	1	3	5	1	29	30	4	4	2	3.4	50	0.11	0.06	0.24	4.5	57	0.01	1.13	-1.57	8	66	1.65	1.73	0.77	9.2	71	1.3	1.47	0.74	9.8	73	0.19	1.08	0.9	10.8	81	1.05	2.23	0.18	10	78.5	-0.21	-0.81	0.23	#NULL!	#NULL!
X182	1	39.57	1	1	3		3	21	24	3	3	1	2.9	49	-0.96	-0.47	-0.87	3.6	53	-1.76	-1.06	-1.25	6.1	60	-0.46	-0.81	0.22	7.8	67.5	-0.16	-0.07	-0.08	8	71	-0.84	-0.16	-0.96	10.5	77	0.77	0.51	0.7	12	80	0.84	-0.83	1.63	#NULL!	#NULL!
X183	1	39.21	1	1	1	6	3	32	31	4	4	3	2.75	49	-1.3	-0.47	-1.48	4	52	-0.79	-1.37	0.69	7	62	0.81	0.29	0.84	7.8	68	-0.15	0.19	-0.26	9	71	0.41	0.19	0.48	9.5	75.5	-0.15	-0.12	-0.13	15.6	90	3.2	2.84	2.45	11.2	86
X184	1	39.21	1	1	1	6	1	27	33	4	4	2	3	50	-0.73	0.06	-1.19	4	53	-0.86	-0.92	-0.02	7.2	60.4	1.06	-0.49	1.93	8	65	0.16	-1.09	1.15	9	68	0.32	-1.33	1.45	10.5	74	0.78	0.73	1.44	10.4	80	-0.49	-0.92	-0.05	13.3	90
X185	1	41.14	1	1	1	7	1	28	29	3	4	3	3.3	50	-0.1	0.06	-0.09	4.3	53.5	-0.67	-1.01	0.45	7	63	0.58	0.44	0.39	8.5	68	0.46	-0.12	0.78	10	71	1.3	0.03	1.72	9.6	76	-0.11	-0.05	-0.13	11.5	78	0.43	-1.61	1.55	#NULL!	#NULL!
X186	2	38.29	1	1	3	5	3	31	32	4	4	2	2.7	49	-1.23	-0.08	-1.78	3.7	52	-0.86	-0.84	-0.27	6.1	61.2	0.35	0.68	-0.14	7.8	63	0.43	-1.39	1.75	8.7	66	0.72	-1.19	1.85	9.2	72	0.13	-0.99	0.78	10	82	-0.96	-0.42	-0.98	#NULL!	#NULL!
X187	1	39.57	1	2	2	5	3	35	34	4	4	2	3.8	50	0.89	0.06	1.46	4.6	54	-0.29	-0.88	0.85	6.3	60	-0.3	-0.98	0.6	7.8	69.5	-0.33	0.57	-0.78	9	70	0.41	-0.26	0.8	9.5	74.5	-0.15	-0.54	0.13	12.3	81	1.04	-0.5	1.71	12.8	88
X188	2	39.57	1	1	3	5	2	27	28	4	4	3	3.15	50	-0.18	0.46	-0.69	4.3	53	-0.2	-0.75	0.7	6.2	60	0.31	-0.12	0.58	7	67.5	-0.47	0.56	-0.97	8	70	0.01	0.44	-0.22	9	74.9	0.04	0.33	-0.16	11.7	82.5	0.54	-0.06	0.81	12.3	88
X189	2	40.57	2	2	2	6	2	35	37	4	4	2	3.8	50	1.18	0.46	1.35	4.3	53.5	-0.2	0.5	0.36	6.1	61	0.18	0.35	-0.05	8.2	66	0.92	0	1.24	8.5	70	0.5	0.44	0.44	9.5	76.5	0.43	0.84	0.09	10.5	80.5	-0.37	-0.67	-0.05	#NULL!	#NULL!
X190	1	39.14	1	1	1		1	31	32	4	4	2	3.15	50	-0.41	0.06	-0.62	4.3	55	-0.33	0.1	-0.66	6	63	-1.18	-0.19	-1.51	7.5	68.5	-1.04	-0.52	-0.92	7.6	69.5	-1.24	-0.69	-1.1	8.5	73	-1.07	-0.98	-0.82	10.5	81	-0.38	-0.49	-0.15	10.3	86.3
X191	1	40.14	3	3	2	6	2	29	30	4	5	2	3.25	50	-0.2	0.06	-0.27	4.4	54	-0.62	-0.88	0.35	6.1	60	-0.61	-1.02	0.22	8.1	67.5	0.21	-0.02	0.38	8.9	72	0.3	0.65	0.04	9.6	76.4	-0.07	0.23	-0.23	10.8	80	-0.15	-0.91	0.4	12.8	85
X192	1	37.86	1	1	1	6	1	32	32	4	4	2	3.35	50	0.01	0.06	0.07	3.7	54	-1.42	-0.41	-1.7	6.1	63	-0.37	0.78	-1.3	7.8	69	-0.2	0.56	-0.61	8.7	72.5	0	0.68	-0.38	9.6	76.5	-0.06	0.29	-0.25	11.5	84.5	0.91	1.25	0.4	12	90.5
X193	2	37.57	3	3	2	5	3	28	36	4	4	2	3.35	50	0.25	0.46	-0.01	4.95	57	1.08	1.53	-0.29	7	62	1.28	0.82	1.01	9.5	70	2.15	1.9	1.63	10	75	1.86	2.65	0.97	10.6	79	1.35	1.92	0.76	11.8	80.5	1.12	-0.12	1.59	#NULL!	#NULL!
X194	2	39.43	1	1	1	5	3	25	26	4	4	2	3.3	50	0.15	0.46	-0.17	4.8	55	0.79	0.45	0.58	6.4	61.4	0.76	0.81	0.3	7.2	67	0.1	1	0.05	7.8	68.5	-0.07	0.06	-0.07	8.1	72	-0.83	-0.79	-0.63	11	85	0.58	1.48	-0.22	#NULL!	#NULL!
X195	2	40.57	1	1	1	6	2	28	38	4	3	3	3.45	50	0.47	0.46	0.32	4.4	56.2	-0.24	0.63	-1.13	7	63.5	0.91	0.98	0.42	8	70.8	0.71	2.15	-0.44	8.9	74	0.64	1.6	-0.07	9.2	78	0.22	1.54	-0.6	11.5	80.5	0.36	-0.84	1.03	11.7	89.9
X196	2	39.57	1	2	2		3	40	44	4	4	2	2.75	50	-1.11	0.46	-2.27	4.4	53.2	0.27	-0.35	0.81	6.2	61	0.31	0.35	0.13	7.5	66.7	0.14	0.28	0.05	9	69	1.01	0.1	1.33	9.5	73.5	0.48	-0.21	0.76	#NULL!	#NULL!	#NULL!	#NULL!	#NULL!	13.8	88
X197	2	39.43	1	1	2	6	2	29	30	4	4	2	3.05	50	-0.4	0.46	-1.06	4.3	54	-0.14	-0.19	0.03	6.2	60	0.13	-0.38	0.58	7.6	65	0.3	-0.38	0.76	7.8	67.3	-0.2	-0.74	0.32	9	72.8	-0.02	-0.63	0.34	12.4	82.5	1.12	0.06	1.49	#NULL!	#NULL!
X198	1	38.71	1	1	3	6	2	28	31	4	4	2	2.9	50	-0.96	0.06	-1.59	4.6	56	0.24	0.69	-0.59	6.8	62.5	0.24	0.07	0.26	8.5	70	0.47	0.83	0.11	9.5	73	0.82	0.93	0.53	#NULL!	#NULL!	#NULL!	#NULL!	#NULL!	#NULL!	#NULL!	#NULL!	#NULL!	#NULL!	#NULL!	#NULL!
X199	1	40.29	3	3	2		2	32	36	4	4	3	3.15	50	-0.41	0.06	-0.62	3.6	55	-1.55	0.17	-2.83	6.2	63	-0.29	0.69	-1.1	8	68	-0.17	-0.24	0.05	8.3	70	-0.15	0.1	-0.18	9	74	-0.64	-0.75	-0.39	11.2	81	0.16	-0.58	0.62	12.5	85
X200	1	39.21	3	2	2	6	3	33	35	4	4	2	3.3	50	-0.1	0.06	-0.09	4.5	53.5	-0.06	-0.74	0.96	6.3	60	-0.53	-1.3	0.6	8	65	0.21	-1.01	1.15	8.4	68.5	-0.23	-0.94	0.47	#NULL!	#NULL!	#NULL!	#NULL!	#NULL!	10.4	80	0.05	-0.42	0.34	11.6	82
X201	2	39.71	2	2	2	6	2	29	27	5	4	2	3.25	50	0.04	0.46	-0.34	4.5	57	0.31	1.46	-1.37	6.9	64	1.3	1.97	0.08	8.3	66	1.09	2.39	-0.09	9.1	69	1.39	2.1	0.64	10	75.5	0.9	0.6	0.86	11.1	81	0.65	0.1	0.83	13	88
X202	1	38.57	3	3	3	6	3	36	35	5	5	2	3.5	50	0.31	0.06	0.56	4.6	55.5	0.24	0.43	-0.23	7	64	0.63	1.01	-0.04	8.5	67	0.42	-0.66	1.13	9.3	70	0.52	-0.65	1.18	9.7	78	-0.07	0.67	-0.47	11.8	86	1.11	1.75	0.32	12	89
X203	1	37	1	1	3	5	2	31	42	4	4	2	2.9	49	-0.96	-0.47	-0.87	4.1	54	-1.02	-0.75	-0.47	6	61	-1.03	-0.93	-0.52	9.8	67.5	1.9	-0.14	2.6	10.5	70.3	1.71	-0.39	2.49	11	76	1.2	0.09	1.48	12.2	88.8	1.37	2.72	0.03	#NULL!	#NULL!
X204	1	40	1	1	2	5	3	35	42	4	5	5	3.2	50	-0.3	0.06	-0.44	4.45	54.5	-0.07	-0.15	0.11	7.5	66	1.3	2.07	-0.01	8.6	73	0.56	2.2	-0.67	9.8	76	1.16	2.37	0.12	#NULL!	#NULL!	#NULL!	#NULL!	#NULL!	10	80	-0.81	-0.84	-0.53	11.5	88.3
X205	2	38.43	1	1	1	6	1	29	30	4	4	3	3.45	50	0.47	0.46	0.32	4.7	53.5	0.58	-0.38	1.31	6	59	0.16	-0.45	0.72	7.5	65	0.22	-0.33	0.62	8.5	67	0.53	-0.77	1.3	9	73	0.04	-0.42	0.29	10.3	79.3	0.05	-0.49	0.38	11.9	85.5
X206	1	38.71	3	3	3	5	3	32	35	4	5	3	3.3	50	-0.1	0.06	-0.09	5.4	58.5	0.89	1.35	-0.36	7.5	62	1.18	-0.05	1.64	10	68	2.1	0.14	2.66	11	75	2.16	1.77	1.72	11.3	78.1	1.46	0.99	1.32	10.1	81	-0.72	-0.47	-0.63	14	91.3
X207	1	40	3	3	2	6	2	28	32	4	4	2	3.35	50	0.01	0.06	0.07	4.8	55	0.29	-0.1	0.63	7.2	62	0.88	0.04	1.17	8.7	69	0.55	0.13	0.72	9.5	72	0.74	0.31	0.82	#NULL!	#NULL!	#NULL!	#NULL!	#NULL!	10.8	80	0.36	-0.4	0.75	#NULL!	#NULL!
X208	2	40	1	1	1	6	3	27	29	4	4	2	3.6	50	0.78	0.46	0.78	5	56	0.76	0.59	0.41	6.4	61	0.28	-0.05	0.47	8.3	66.5	1.05	0.33	1.21	9	70	1.01	0.52	1.06	9.2	72.3	0.22	-0.68	0.7	12	84.5	1.27	1.3	0.87	11.5	87
X209	2	40.14	3	3	2	6	3	31	29	5	5	2	2.8	49	-0.99	-0.08	-1.35	4.4	53	-0.4	-1.15	0.94	6.5	60	0.48	-0.41	1.09	7.3	65	-0.49	-0.14	-0.48	8.5	69	-0.58	0.32	-0.95	9.1	75	-0.45	1.47	-1.51	11	85	0.58	1.48	-0.22	12.5	87
X210	2	40.14	1	1	3	6	1	30	32	4	4	2	4.45	50	2.4	0.46	2.96	6.2	59	2.92	2.68	1.06	7.8	66	2.02	2.52	0.71	8.5	69	1.54	1.97	0.72	9.5	72	1.33	1.12	1.12	9.5	75	0.48	0.37	0.42	8.2	88	-1.92	2.35	-4.37	14	92
X211	2	39.29	3	2	2	5	2	28	28	4	4	3	3	50	-0.52	0.46	-1.25	4	52	-0.3	-0.84	0.58	6	59	-0.13	-0.85	0.72	8	69.5	0.62	1.41	-0.08	8.6	71	0.4	0.43	0.3	10	75.5	0.91	0.61	0.86	11	83	0.58	0.79	0.27	11.5	86
X212	2	40.57	1	1	3	5	1	27	27	5	5	2	3.68	50	0.94	0.46	1.01	5.5	57	1.6	1.21	0.85	7	62	1.25	0.78	1.01	9.3	70	1.8	1.56	1.4	10	74	1.84	2.19	1.19	10	74.9	0.89	0.33	0.99	10.85	80.5	-0.22	-0.88	0.29	13	90
X213	2	38.71	1	1	2	4	3	36	31	4	4	3	3.25	50	0.04	0.46	-0.34	4.35	53.5	0.12	-0.26	0.49	7	64.5	1.25	1.96	0.05	9	70	1.55	1.58	1.06	9.4	72	1.35	1.34	1.01	#NULL!	#NULL!	#NULL!	#NULL!	#NULL!	#NULL!	#NULL!	#NULL!	#NULL!	#NULL!	#NULL!	#NULL!
X214	2	40.57	1	1	3	4	3	35	36	3	3	2	3.25	50	0.04	0.46	-0.34	4.5	53	0.49	-0.39	1.18	6.5	60	0.34	-0.62	1.09	7.8	67	-0.35	-0.77	0.24	7.1	67	-0.95	-0.77	-0.65	8.7	72.5	-0.27	-0.68	0.04	11.6	83.5	1.02	1	0.73	11.8	82.5
X215	2	39.29	3	3	2	5	1	31	32	4	4	4	3.2	50	-0.07	0.46	-0.52	4.15	54.3	-0.28	0.09	-0.56	7	61	1.15	0.16	1.42	8.7	69.4	1.26	1.3	0.86	9.5	72	1.3	1.06	1.12	10.5	79.5	1.28	2.12	0.55	10.3	79	0.04	-0.62	0.45	#NULL!	#NULL!
X216	1	37.71	1	3	2	6	3	30	30	4	4	1	3	50	-0.73	0.06	-1.19	4.5	55.5	-0.2	0.15	-0.48	5.75	61	-0.92	-0.37	-0.94	7.65	66	-0.35	-0.89	0.31	7.9	68	-0.85	-1.29	-0.1	9.3	74.5	-0.34	-0.54	-0.13	9.5	80	-1.27	-0.84	-1.16	11.8	85
X217	1	39.29	3	3	3	5	1	40	48	3	4	2	3.7	50	0.7	0.06	1.17	4.8	54	0.5	-0.41	1.33	6.2	61	-0.5	-0.58	-0.12	8.9	67.4	1.08	-0.06	1.53	10	72.4	2.65	2.35	1.99	14	81	3.45	2.14	3.17	10	77	-0.04	-0.99	0.55	18	89
X218	1	41.14	1	1	3		2	28	30	4	5	3	3.5	50	0.31	0.06	0.56	5	57	0.81	1.13	-0.29	8	62	1.73	0.74	1.66	10	68.8	2.15	0.57	2.4	11	73	2.36	1.25	2.24	12.8	79	2.71	1.58	2.55	9.5	81	-1.27	-0.47	-1.39	14.8	89.5
X219	1	37.86	3	3	3	6	2	36	40	4	4	2	2.9	50	-0.96	0.06	-1.59	4.9	55	0.58	0.03	0.86	6.5	61	-0.04	-0.49	0.44	8.8	69	0.75	0.29	0.86	9.7	71.6	1.03	0.32	1.19	#NULL!	#NULL!	#NULL!	#NULL!	#NULL!	#NULL!	#NULL!	#NULL!	#NULL!	#NULL!	#NULL!	#NULL!
X220	2	37.86	1	1	3	5	2	30	32	4	4	2	2.5	48	-1.73	-0.62	-1.98	4.2	53.5	-0.64	-0.79	0.11	6.5	61	0.74	0.43	0.64	8	66	0.71	0.04	0.98	8.4	69	0.34	-0.12	0.59	9	76	0.04	0.76	-0.41	#NULL!	#NULL!	#NULL!	#NULL!	#NULL!	12.5	90
X221	2	40.86	2	2	2	5	3	32	38	4	4	2	3.3	50	0.15	0.46	-0.17	4.6	53	0.42	-0.63	1.41	6.8	61.5	0.63	-0.02	0.91	7.7	64.5	0.32	-0.76	1.08	7.9	68	-0.06	-0.33	0.22	9.5	75	0.48	0.37	0.42	9.8	80.5	-1.06	-0.81	-0.89	11.5	85
X222	1	39	2	2	2	4	2	24	24	3	3	2	3.3	50	-0.1	0.06	-0.09	4.3	54	-1.1	-1.2	0.08	6.2	61	-0.8	-1	-0.12	7.5	69	-0.74	0.25	-1.1	8.8	72	0.18	0.6	-0.1	10	76	0.32	0.09	0.36	#NULL!	#NULL!	#NULL!	#NULL!	#NULL!	#NULL!	#NULL!
X223	2	39.14	3	3	3	3	3	32	32	4	4	2	2.95	50	-0.63	0.46	-1.44	4.2	54	-0.69	-0.59	-0.23	6.5	60	0.34	-0.62	1.09	6.8	64	-0.6	-0.8	-0.08	7.2	67	-0.99	-1.07	-0.49	9.5	76	0.48	0.76	0.2	9.7	81.5	-0.44	0.27	-0.8	12.5	88
X224	2	39.14	3	1	3	5	1	28	29	4	4	2	2.85	50	-0.87	0.46	-1.85	4.3	53	-0.64	-0.79	0.11	6.2	59	-0.04	-1.08	1.06	7.5	65.5	-0.04	-0.56	0.45	8	67	0.02	-0.81	0.66	8.8	70	-0.15	-1.58	0.82	9	78	-1.06	-0.93	-0.85	10.8	79
X225	1	38.71	1	1	3	6	2	29	29	4	4	3	3.35	50	0.01	0.06	0.07	4.1	54	-1.51	-1.26	-0.47	6.2	62.9	-0.72	0.03	-1.05	7.8	69.7	-0.59	0.2	-0.85	8.3	72.5	-0.43	0.68	-0.96	8.5	77	-1.16	0.51	-1.88	#NULL!	#NULL!	#NULL!	#NULL!	#NULL!	10.5	86.4
X226	2	39.57	3	3	3	4	2	31	34	4	3	2	2.8	50	-0.99	0.46	-2.05	3.5	52	-1.45	-1.02	-0.89	5.5	58	-0.75	-1.21	0.3	7	67	-0.53	0.23	-0.81	7.2	69	-1.03	-0.33	-1.12	8.5	74	-0.45	-0.06	-0.59	11	84	0.03	0.61	-0.29	10.4	85
X227	1	40	1	1	3	5	3	28	29	5	5	2	3.4	50	0.11	0.06	0.24	4.5	53.5	-0.2	-0.87	0.96	6.9	61	0.78	-0.06	1.15	8	68	-0.03	0	0.05	8.9	71	0.29	0.19	0.33	9.6	74	-0.19	0	-0.26	9.8	79.2	-0.99	-1.14	-0.61	12.4	86
X228	1	41	1	1	1	6	1	30	30	5	5	3	3.7	50	0.7	0.06	1.17	4.65	54	-0.01	-0.68	0.97	8.5	65.5	2.06	1.29	1.67	10.6	70	2.81	0.71	3.1	11.3	75	2.51	1.96	2.03	12	80	2.04	1.85	1.63	11.2	81.5	0.22	-0.27	0.51	15.2	90.5
X229	2	40.57	1	1	1	6	2	32	32	5	5	2	3.5	50	0.57	0.46	0.47	5.1	55	0.97	0.14	1.23	7.2	60.4	1.25	-0.29	1.97	8.1	64	0.92	-0.66	1.78	9.2	71	1.05	0.66	1.03	10	76	0.54	-0.08	0.76	11.2	82	0.73	0.44	0.7	12	85.5
X230	2	41.57	1	1	1	6	3	35	35	4	4	3	3.3	50	0.15	0.46	-0.17	3.75	55	-1.19	0.26	-2.2	5.7	59.9	-0.22	0.02	-0.28	7.3	66.7	-0.09	0.26	-0.24	7.8	69	-0.29	-0.18	-0.22	9.2	73	0.13	-0.62	0.53	#NULL!	#NULL!	#NULL!	#NULL!	#NULL!	12.2	88
X231	1	37.71	1	1	3	4	3	26	26	4	4	2	3.35	50	0.01	0.06	0.07	5	54	-0.26	-1.88	2.14	6.5	60	-0.97	-1.34	0.02	8.6	68	-1.52	-0.96	-1.22	9	69	-1.92	-0.8	-1.97	9.5	75	-0.15	-0.33	0	#NULL!	#NULL!	#NULL!	#NULL!	#NULL!	12.2	87
X232	1	38.14	1	1	1	6	2	31	36	4	4	4	2.9	49	-0.96	-0.47	-0.87	4.3	54	-0.6	-0.68	0.08	6.8	61	-0.17	-1.26	0.98	8.5	67	0.64	-0.28	1.13	9.15	70	0.61	-0.26	1.06	10.5	75	0.77	-0.33	1.18	10	79.5	-0.33	-0.7	0.01	12.3	87
X233	2	40	1	1	1	6	3	31	35	1	4	1	4	50	1.57	0.46	1.89	5.4	55	1.74	0.51	1.82	8.3	63.5	2.39	1.16	2.2	9.5	68	2.23	1.16	2.16	10.5	72	2.23	1.34	2.16	10	76	0.66	0.2	0.76	11.5	81	0.88	-0.03	1.1	14.1	89.5
X234	2	37.86	1	1	3	5	2	27	33	2	4	2	2.65	50	-1.35	0.46	-2.71	3.7	52.4	-0.86	-0.63	-0.55	5.5	59.5	-0.42	-0.05	-0.48	7.2	66	-0.25	-0.12	-0.16	7.5	67.5	-0.62	-0.8	-0.2	10	75	0.61	-0.29	0.97	9.3	80	-1.47	-0.86	-1.43	10.7	84.5
X235	2	38	1	1	3	6	3	39	41	2	2	2	3.15	50	-0.18	0.46	-0.69	4.6	54	0.59	0.06	0.76	6.6	61	0.76	0.27	0.8	8.6	68	1.15	0.66	1.13	9	73	0.87	1.5	0.29	10	76	0.89	0.76	0.76	10.5	83.5	-0.43	0.31	-0.74	#NULL!	#NULL!
X236	1	40.29	1	3	3	6	2	28	27	4	4	3	2.6	49	-1.65	-0.47	-2.15	4.1	53	-0.68	-0.92	0.27	6.4	61	-0.08	-0.37	0.26	8.1	69.3	0.14	0.7	-0.24	9	72	0.38	0.58	0.18	9.5	77	-0.19	0.41	-0.5	12.5	79	1.2	-1.21	2.29	#NULL!	#NULL!
X237	1	41.71	1	1	3	5	1	25	25	4	4	2	3.6	50	0.51	0.06	0.87	4.5	53.5	-0.39	-1.07	0.96	6.5	60	-0.49	-1.63	0.96	9	68	1.1	0.07	1.45	9.2	72	0.54	0.5	0.44	9.5	77	-0.07	0.7	-0.5	#NULL!	#NULL!	#NULL!	#NULL!	#NULL!	12.4	87
X238	1	39.29	3	2	2	4	1	25	34	4	4	2	3.45	50	0.21	0.06	0.4	4.6	54.7	-0.03	-0.26	0.35	6.2	60.5	-0.93	-1.43	0.14	7.3	64	-0.96	-2.03	0.46	7.7	67	-1.08	-1.74	-0.06	10.5	75	0.77	-0.33	1.18	12.5	86	0.83	1.74	0.01	12.2	88
X239	2	38.71	1	1	1	6	3	33	33	4	4	2	3.3	50	0.15	0.46	-0.17	4.3	56	0.1	1.08	-1.27	6.5	62	0.69	0.82	0.21	7.6	67	0.29	0.48	0.1	7.7	70.5	-0.27	0.73	-0.79	9.8	78	0.62	1.26	0.11	12.2	83.5	0.88	0.24	1.07	11.7	89.5
X240	2	40.29	1	1	1	6	2	28	38	5	4	3	3.1	50	-0.29	0.46	-0.87	4.7	53.5	0.25	-0.73	1.31	6	61	0.1	0.43	-0.23	7.8	68	0.27	0.9	-0.21	7.8	68.5	-0.15	-0.1	-0.07	9.5	74	0.37	-0.26	0.64	11.5	82	0.37	-0.26	0.72	12.2	87.5
X241	2	38.71	1	1	2	6	2	26	27	4	4	2	3.1	50	-0.29	0.46	-0.87	4.4	52	0.27	-0.96	1.59	5.9	62	-0.11	0.78	-0.86	8.5	68.5	1.13	1.02	0.86	8	69.5	-0.08	0.05	-0.08	9.5	75	0.47	0.35	0.42	#NULL!	#NULL!	#NULL!	#NULL!	#NULL!	11.3	84
X242	2	39.14	3	1	3	6	2	34	42	4	4	3	2.65	50	-1.35	0.46	-2.71	3.3	52.5	-1.67	-0.58	-1.93	4.9	59	-1.61	-0.67	-1.53	5.7	63	-2.15	-1.37	1.68	6.8	67.3	-1.46	-0.92	-1.24	8	71.5	-1.02	-1.19	-0.63	11.5	81	0.8	-0.2	1.21	9.5	82
X243	1	39.43	3	2	2	4	2	30	30	4	4	5	4.15	51	1.53	0.59	1.76	4.8	58	0.5	1.64	-1.47	6.2	64	-0.26	1.23	-1.55	8.3	70	0.31	0.93	-0.18	8.5	73.5	-0.15	1.26	-0.96	10	76	0.32	0.09	0.36	10.4	81	-0.45	-0.46	-0.27	12	91
X244	2	37.43	3	2	2		3	28	29	4	4	2	2.5	50	-1.73	0.46	-3.39	4.2	53	-0.59	-0.98	0.44	5	56	-1.91	-2.67	0.41	6.7	62	-0.71	-1.65	0.54	7.3	64.7	-0.71	-1.72	0.44	9	69	0.03	-1.99	1.33	11.2	79	0.19	-1.25	1.03	#NULL!	#NULL!
X245	2	37.43	3	3	3	5	3	28	29	4	4	2	2.5	50	-1.73	0.46	-3.39	4.3	53	-0.41	-0.98	0.7	4.8	55.3	-2.24	-3	0.39	6.6	63	-0.83	-1.21	-0.02	7.5	65	-0.54	-1.71	0.62	9.5	70	0.47	-1.6	1.63	11.8	81.5	0.53	-0.61	1.13	#NULL!	#NULL!
X246	2	38.43	1	1	3	6	1	34	25	3	4	2	3.5	50	0.57	0.46	0.47	4.5	54	0.31	-0.06	0.53	7	61	1.41	0.54	1.42	7.8	66	0.37	-0.19	0.71	8.5	72.5	0.55	1.6	-0.22	10	75	0.87	0.32	0.97	11	82	-0.03	-0.26	0.19	13	87.6
X247	2	39.14	1	1	1	6	1	28	31	3	4	1	3.6	50	0.78	0.46	0.78	4.5	56	0.37	1.02	-0.75	6.3	61.5	0.57	0.78	0.09	8	67.5	0.68	0.65	0.51	#NULL!	#NULL!	#NULL!	#NULL!	#NULL!	9.5	75	0.48	0.37	0.42	9.3	79.1	-0.78	-0.54	-0.72	#NULL!	#NULL!
X248	2	40.43	1	1	1	6	3	29	32	3	3	2	3.5	50	0.57	0.46	0.47	4.75	55	0.33	0.03	0.47	6.7	63	0.77	1.07	0.14	8.1	67	0.82	0.5	0.79	8.3	70.5	0.36	0.75	0.05	9.5	74	0.48	-0.02	0.64	12.3	82	0.91	-0.39	1.5	12.2	84.5
X249	2	38.43	3	2	2	5	3	38	37	5	5	5	3.02	50	-0.47	0.46	-1.17	4.25	53.5	0.01	-0.19	0.24	6.5	63	0.82	1.49	-0.19	8.8	68	1.49	0.94	1.37	9.5	71	1.38	0.82	1.37	10	76	1.05	1.16	0.76	#NULL!	#NULL!	#NULL!	#NULL!	#NULL!	12.4	89
X250	1	37.71	1	1	1	6	1	28	28	4	4	2	3.6	50	0.51	0.06	0.87	5	58	0.88	1.71	-0.97	8.7	62	2.65	0.16	3.33	11.6	68.5	3.79	0.71	4.29	9.15	72	0.45	0.42	0.37	#NULL!	#NULL!	#NULL!	#NULL!	#NULL!	12.3	83.5	0.91	-0.39	1.5	20	90
X251	2	39.43	1	1	3	6	3	32	32	4	4	2	3.12	50	-0.25	0.46	-0.8	4.8	57	0.97	1.66	-0.64	7.5	61	1.91	0.46	2.13	8.7	67	1.37	0.46	1.55	9	70	0.96	0.42	1.06	9.5	75	0.48	0.37	0.42	13.2	85	1.84	1.09	1.77	#NULL!	#NULL!
X252	1	34.71	3	2	2	5	3	23	26	4	5	3	2	45	#NULL!	#NULL!	#NULL!	2.7	46.5	-3.48	-4.2	0.04	6.8	60	0.35	-0.98	1.49	9.8	68	1.76	-0.15	2.43	10.5	71.5	1.85	0.44	2.13	11	75	1.08	-0.6	1.72	12.3	87	1.59	2.48	0.54	14	88.2
X253	1	34.71	3	2	2	5	3	23	26	4	5	3	1.9	45	#NULL!	#NULL!	#NULL!	2.5	46.3	-3.92	-4.3	-0.68	6.1	59	-0.58	-1.47	0.78	8.7	67	0.66	-0.61	1.4	9.4	72.5	0.82	0.89	0.55	11	75	1.08	-0.6	1.72	10	80	-0.79	-0.27	-0.92	13.8	86.2
X254	1	38.71	1	1	3	5	1	28	29	5	5	2	3.9	50	1.08	0.06	1.74	5	57	0.41	0.71	-0.29	7	64	0.84	1.32	-0.04	8.5	70	0.6	1.05	0.11	9.2	72	0.61	0.65	0.44	10.6	78	0.87	0.95	0.6	10.2	81	-0.63	-0.48	-0.51	13	89.2
X255	2	39.29	1	1	1	6	1	25	24	4	4	2	3.5	50	0.57	0.46	0.47	5	55.5	0.66	0.22	-0.71	7.5	61	1.73	0.2	2.13	8.2	66	1.06	0.3	1.24	8.5	68.5	0.45	-0.31	0.86	10.2	76	0.98	0.6	0.97	#NULL!	#NULL!	#NULL!	#NULL!	#NULL!	12.2	88
X256	2	39.29	1	1	1	6	2	30	31	4	4	2	3.4	50	0.36	0.46	0.16	4.5	55	0.31	0.45	-0.12	7	62.5	1.36	1.17	0.81	9.3	68.5	1.9	1.09	1.81	9.8	70.4	1.6	0.51	1.84	10.3	76.1	1.23	1.04	1.05	12.5	86.5	1.58	1.99	0.83	#NULL!	#NULL!
X257	1	42.71	1	1	3	6	1	28	29	4	4	2	4.1	51	1.44	0.59	1.63	5.1	55	0.89	0.03	1.31	7.5	65	1.1	1.29	0.38	8.3	70.7	0.2	1.06	-0.41	9	71	0.24	-0.14	0.48	10	76	0.15	0.29	0.36	12	81.5	1.16	0.04	1.56	12.7	92.5
X258	1	38.43	1	3	3	5	2	33	33	4	4	3	3.3	50	-0.1	0.06	-0.09	4.2	54.5	-0.64	-0.29	-0.52	6	60	-0.89	-1.22	0.02	7.4	66.2	-0.81	-0.96	-0.25	7.8	68.5	-0.99	-1.1	-0.43	11	76	1.64	0.76	1.77	13	84	2.48	1.71	2.2	#NULL!	#NULL!
X259	1	40.43	1	1	3	4	1	24	33	4	4	3	3.6	50	0.51	0.06	0.87	5.2	56	0.3	-0.25	0.84	6.9	64	0.66	1.23	-0.22	8	72	-0.06	1.81	-1.27	9	74	0.38	1.49	-0.39	10.5	76	0.68	-0.12	0.94	10.5	81	0.17	0.02	0.22	13	90
X260	2	39.29	1	1	3	5	1	29	31	4	4	3	3	50	-0.52	0.46	-1.25	4.6	54	0.48	-0.06	0.76	5.5	57	-0.33	-1.13	0.85	7	63	-0.39	-1.28	0.61	7.3	66	-0.74	-1.23	-0.01	9.1	75	0.11	0.31	-0.06	9.3	77	-0.81	-1.32	-0.26	#NULL!	#NULL!
X261	2	39.86	1	1	3	5	1	25	26	4	4	2	3.45	50	0.47	0.46	0.32	4.8	58	0.97	2.17	-1.21	7.25	65	1.75	2.44	0.33	8.5	69	2.04	2.58	1.12	10.2	75	1.93	2.46	1.18	11.5	79	1.96	1.86	1.64	11.5	84	0.4	0.53	0.25	14.2	94
X262	2	39.29	1	1	3	5	3	42	30	4	5	3	3.6	50	0.78	0.46	0.78	4.4	54	0.33	0.12	0.28	6.9	65	0.96	1.93	-0.29	7.7	70	0.35	1.73	-0.65	8.5	74	0.45	2	-0.59	#NULL!	#NULL!	#NULL!	#NULL!	#NULL!	#NULL!	#NULL!	#NULL!	#NULL!	#NULL!	12	90
X263	2	40.71	1	1	1	6	1	26	35	4	4	2	3.35	50	0.25	0.46	-0.01	5	56	0.82	0.65	0.41	7.8	62.5	0.34	0.39	0.13	9.45	70	1.88	1.47	1.57	9.6	71.5	2.08	1.86	1.71	10	75	0.89	0.37	0.97	9.5	77	1.43	0.37	1.7	14	89
X264	2	41.14	1	1	3	6	3	36	49	5	5	3	3.5	50	0.57	0.46	0.47	4.3	53.5	0.1	-0.19	0.36	6.3	59.7	0.31	-0.45	0.9	7.8	67	0.35	0.2	0.39	8.3	70	0.21	0.22	0.18	8.5	72.5	-0.43	-0.6	-0.22	12.3	87.4	-0.6	-1.26	-0.02	#NULL!	#NULL!
X265	1	38.86	1	1	3	4	3	28	29	4	4	2	2.5	49	-1.9	-0.47	-2.62	4.3	55	-1.23	-0.92	-0.61	6.3	59.5	-0.45	-1.42	0.87	7.7	66.5	-0.5	-0.68	-0.06	8.3	68	-0.46	-0.96	0.15	9.5	73.5	-0.15	-0.96	0.4	12	85	0.67	0.65	0.52	12	86
X266	1	38	1	3	2	5	2	30	38	4	4	4	3.15	50	-0.41	0.06	-0.62	4.5	55	-0.2	-0.1	-0.12	7	62.3	0.18	-0.49	0.7	8.5	68.5	0.51	0.2	0.61	9.5	72	1.38	1.24	1.12	10	76	0.32	0.09	0.36	8	74	0.81	1.33	0.21	#NULL!	#NULL!
X267	2	41.29	3	3	3	4	3	29	30	3	3	2	3.75	50	1.08	0.46	1.21	4.3	54	-0.08	-0.12	0.03	6.2	62	0.45	1.02	-0.3	7.6	65.5	0.27	-0.2	0.59	8	67.2	0.05	-0.66	0.6	9.8	73	0.7	-0.48	1.21	11.2	82	0.73	0.44	0.7	12.5	83.5
X268	1	40.29	1	1	3	5	2	32	36	4	4	2	3.75	50	0.8	0.06	1.32	5	56	0.81	0.62	0.39	7.2	62.8	1.09	0.73	0.81	8.8	70	0.89	1	0.53	10	71.4	1.38	0.35	1.6	10	75	0.32	-0.33	0.61	10.5	78	-2.07	-2.32	-1.28	12.6	92
X269	1	40.57	1	1	3	5	1	27	29	4	3	2	3.5	52	0.31	1.12	-0.83	4.7	55.5	0.27	0.29	0.03	8.3	64	1.77	0.45	1.97	10	72	1.99	1.78	1.42	11.5	70	2.65	-0.36	3.64	#NULL!	#NULL!	#NULL!	#NULL!	#NULL!	10.5	81	-0.57	-0.89	-0.15	#NULL!	#NULL!
X270	2	37.71	3	3	3	4	3	34	30	4	3	3	2.89	50	-0.77	0.46	-1.68	4	53.5	-0.37	-0.13	-0.43	5.9	61	0	0.46	-0.42	7.4	65.5	0.06	-0.2	0.31	8.7	68.5	0.71	-0.15	1.11	9	72.5	0.04	-0.61	0.41	12	84	1.25	1.1	-0.98	12	88
X271	1	40.57	1	1	3	5	1	29	28	4	4	2	3.25	50	-0.2	0.06	-0.27	4.6	55	-0.43	-1.37	1.23	6.5	61	0.08	-0.33	0.44	8.5	68	-0.78	-1.01	-0.17	9	71	-0.43	-1.12	0.32	10	75	-0.66	-1.01	-0.26	#NULL!	#NULL!	#NULL!	#NULL!	#NULL!	11.5	86.5
X272	1	41.71	3	2	2	6	3	34	30	3	1	2	3.25	50	-0.2	0.06	-0.27	4.5	55.6	-0.06	0.34	-0.56	6.1	61.4	-0.64	-0.38	-0.52	7.2	66	-0.9	-0.79	-0.51	7.6	69.5	-1.16	-0.53	-1.1	9.4	76	-0.56	-0.64	-0.38	11.1	84	0.09	0.4	-0.18	#NULL!	#NULL!
X273	1	38.29	1	1	3	5	2	28	29	4	4	2	3.4	50	0.11	0.06	0.24	4.8	56	0.5	0.62	-0.08	6.6	63.5	0.07	0.68	-0.55	7.7	68.5	-0.25	0.45	-0.59	8.1	72.5	-0.75	0.03	-0.96	9.8	76	0.14	0.09	0.12	10.4	86	-0.65	0.92	-1.52	12.2	88
X274	1	38.71	1	2	2	6	3	30	31	3	3	1	3.15	50	-0.41	0.06	-0.62	4.3	54	-0.33	-0.41	0.08	6.7	62	0.11	-0.17	0.32	#NULL!	#NULL!	#NULL!	#NULL!	#NULL!	#NULL!	#NULL!	#NULL!	#NULL!	#NULL!	#NULL!	#NULL!	#NULL!	#NULL!	#NULL!	10.1	80.5	-0.83	-0.89	-0.52	#NULL!	#NULL!
X275	1	39	1	1	3	4	2	25	26	4	4	2	3.45	50	0.21	0.06	0.4	4.7	56	0.34	0.62	-0.33	7.3	60.5	1.15	-0.48	2.04	9	68.5	1.08	0.28	1.29	9.1	70	0.5	-0.28	0.93	10	76	0.3	0.04	0.36	10	82	-0.2	0.42	-0.57	#NULL!	#NULL!
X276	2	39.14	1	1	3	5	1	23	36	4	3	1	3.1	50	-0.29	0.46	-0.87	3.75	54	-0.77	0.19	-1.51	7.1	60	1.42	-0.09	2	8.8	65.6	1.47	-0.16	2.09	8.5	70	0.49	0.4	0.44	10	75	0.75	0.05	0.97	10.8	77.8	0.44	-1	1.21	12.5	84
X277	1	39.86	1	1	1	6	2	33	33	4	4	3	2.95	50	-0.84	0.06	-1.38	4.1	54.5	-0.61	-0.08	-0.85	6.6	60.2	0.15	-0.8	1.04	8	68	0.03	0.09	0.05	9.5	73.2	0.66	0.67	0.48	10	78	0.31	0.9	-0.1	12.2	81.5	0.93	-0.39	1.51	11.5	89.4
X278	1	38.86	1	1	3	5	3	32	33	4	4	4	3.4	50	0.11	0.06	0.24	4.5	55	-0.06	0.03	-0.12	6.3	61	-0.27	-0.45	0.07	#NULL!	#NULL!	#NULL!	#NULL!	#NULL!	#NULL!	#NULL!	#NULL!	#NULL!	#NULL!	10.2	77	0.38	0.23	0.36	11.5	82	0.45	-0.1	0.72	12	89
X279	2	40.43	3	3	3	5	3	31	32	4	4	3	3.15	50	-0.18	0.46	-0.69	4.5	54.5	0.43	0.32	0.2	5.3	58.3	-0.77	-0.7	-0.27	6.7	65	-0.87	-0.6	-0.61	7.9	69	-0.07	0.06	-0.08	8.5	73.2	-0.47	-0.43	-0.39	10	84	-0.26	0.97	-1.07	10.5	86
X280	1	38.57	3	3	3	5	3	34	37	4	4	2	3.3	50	-0.1	0.06	-0.09	4.5	55	-0.06	0.03	-0.12	7.1	63	0.73	0.48	0.56	8.4	68	0.37	-0.08	0.64	10.3	74.5	1.16	0.71	1.08	11.5	79.5	1.52	1.36	1.24	13	86.7	1.55	1.64	1.05	#NULL!	#NULL!
X281	1	39	3	1	3	5	3	35	36	4	5	3	3.7	50	0.7	0.06	1.17	4.5	55	-0.06	0.03	-0.12	6.5	61.5	0.14	0	0.2	8	68	-0.03	0	0.05	8.6	72	-0.05	0.56	-0.38	10.7	79	0.82	1.05	0.5	10.6	83	0.23	0.66	-0.15	13.5	92
X282	1	38	1	1	2	5	3	37	39	4	4	3	4.2	53	1.62	1.65	0.54	6.3	58	2.56	1.57	1.74	7.3	63	0.47	-0.33	0.98	8.5	66	2.21	0.29	2.66	11.2	73	2.41	1.01	2.44	12.5	78	2.25	0.63	2.49	11.7	83.5	0.52	0.26	0.58	15.5	92
X283	1	38	1	1	3	5	3	34	31	5	5	3	3.25	50	-0.2	0.06	-0.27	4	55	-0.93	0.03	-1.53	7.5	64	1.02	0.68	0.78	8.8	70	0.82	0.88	0.53	10	75	1.3	1.83	0.61	12.8	80	2.61	1.78	2.36	11.2	82	0.21	-0.1	0.4	#NULL!	#NULL!
X284	2	37.14	3	1	2	4	3	34	37	4	4	4	2.8	50	-0.99	0.46	-2.05	4.3	53.5	0.1	-0.19	0.36	6.1	61	0.35	0.58	-0.05	7.3	65	0	-0.33	0.33	7.8	67	-0.22	-0.86	0.39	8.8	72	-0.17	-0.87	0.29	#NULL!	#NULL!	#NULL!	#NULL!	#NULL!	10.5	83
X285	1	39.57	1	1	3	5	1	30	33	3	3	2	3.5	50	0.31	0.06	0.56	4.5	56	-0.06	0.55	-0.85	7	66	0.81	2.25	-0.86	9	70	1.05	0.93	0.8	8.5	73	-0.21	0.91	-0.82	10.6	77.3	0.8	0.51	0.75	#NULL!	#NULL!	#NULL!	#NULL!	#NULL!	14.1	92.4
X286	2	40.14	1	1	3	6	2	27	37	4	4	3	2.9	50	-0.75	0.46	-1.64	4.2	52.5	-0.07	-0.7	0.78	5.5	57	-0.59	-1.47	0.85	6.5	62.5	-0.98	-1.48	0.01	7	67	-1.38	-1.39	-0.81	7.4	70	-1.58	-1.56	-1.1	11.5	83	0.89	0.69	0.76	9.9	80
X287	2	39.57	1	1	3	4	3	33	39	4	4	2	3.4	50	0.36	0.46	0.16	4.5	55	0.43	0.57	-0.12	6.3	61	0.6	0.58	0.3	7.5	63.6	0.14	-1.13	1.16	9.2	70	1.12	0.38	1.29	10	74	0.89	-0.02	1.19	#NULL!	#NULL!	#NULL!	#NULL!	#NULL!	11	85.3
X288	2	41	1	1	3	5	1	29	29	5	4	2	2.95	50	-0.63	0.46	-1.44	4.7	54	0.75	0.06	0.99	6.9	64	0.94	1.43	0.08	7.8	69	0.58	1.51	-0.22	8.3	71	0.04	0.28	-0.09	9.5	76.6	0.39	0.78	0.07	12	83	0.71	0.01	0.99	12	90
X289	2	38.29	2	2	2	5	2	27	26	4	4	3	3.05	50	-0.4	0.46	-1.06	4.3	54.5	0.1	0.32	-0.3	6.5	62	0.8	0.98	0.21	7.4	69	-0.05	1.15	-0.81	8.8	73	0.83	1.79	0.04	9.8	76	0.98	1.37	0.55	11.5	81	0.33	-0.72	0.93	12.1	87
X290	2	39.29	1	1	1	5	2	28	29	4	5	4	3.5	50	0.57	0.46	0.47	4.8	55	0.91	0.57	0.58	6.2	61	0.48	0.58	0.13	7.2	67	-0.11	0.55	-0.49	8	71	-0.11	0.6	-0.5	9.2	74	0.98	1.37	0.55	#NULL!	#NULL!	#NULL!	#NULL!	#NULL!	12	85
[truncated: 3 more columns]
