# Supplementary material for: Effect of feeding patterns on growth and nutritional status of children aged 0-24 months: A Chinese cohort study
Source: PLoS One. 2019 Nov 19;14(11):e0224968. doi: 10.1371/journal.pone.0224968 (PMC6863544; doi:10.1371/journal.pone.0224968)
Supplement: S2 Text — (ZIP) [file pone.0224968.s002.zip]

Archive with 14 entries (14 files):
- 1 month-old.docx
- 12 months old.doc
- 12╘┬┴Σ.doc
- 18 months old.doc
- 18╘┬┴Σ.doc
- 1╘┬┴Σ.docx
- 24 months old.doc
- 24╘┬┴Σ.doc
- 3 months old.docx
- 3╘┬┴Σ.docx
- 6 months old.doc
- 6╘┬┴Σ.doc
- 8 months old.doc
- 8╘┬┴Σ.doc
